# Supplementary material for: Identification and characterization of CBL and CIPK gene families in canola (Brassica napus L.)
Source: BMC Plant Biol. 2014 Jan 7;14:8. doi: 10.1186/1471-2229-14-8 (PMC3890537; doi:10.1186/1471-2229-14-8)
Supplement: Additional file 1 — BnaCBL and BnaCIPK EST summary. [file 1471-2229-14-8-S1.xls]

## Sheet: summary
Additional file 1: Expressed sequence tags (ESTs) for CBL and CIPK genes in canola (Brassica napus L.)
gene	EST members	No. of ESTs	No. of contigs	No. of singletons	cloned?
BnaCBL1	CN735640,EV133644,CN825836,DV643332,EE462682,ES908775	6	2	1	yes
BnaCBL2	EG020063,EV097548,EL588487,EV125276,EV119337,EV097463,EV125189,EV119255,EL589071,EV101988,EV101904	11	2	1	yes
BnaCBL3	EE560167,EV085902,ES921438,CD816047,EV026726,EV014097,EL588954,EE499508,GT073233,DW999880,EE499682,ES988565,EL590807,EV138964,EV139264,EL589989,EV138639,EV139422,EL589590,DY003485,EE562016, ES908878,EE418504,EV130739,EE562836	25	2	2	yes
BnaCBL4	ES903414,ES913898,ES913916	3	1	1	yes
BnaCBL6	EV146911	1	0	1	no
BnaCBL9	DY020185,ES982572,EL630609,EE513296,EE473461,EE432440,ES912785,EV058175,EE553250,EV059480,GR448234,EV041335,FG555989,GT081040,FG557613,GR453796,DY003070,ES959655	18	5	3	yes
BnaCBL10	EG021287,EV037512,CN730579,CX190749,EV194957,EE448589,EV194885,CN737616,EV025066,CN730793,EE564675,EV097647,EV097574,EE464915,EV009550,ES997574	16	6	2	yes
subtotal		80
BnaCIPK1	GT085093,EV054516,GR454204,CD826376,ES981464,EV193066,ES913848,GR456122,DY021168,ES268833,GT081637,EV096744,EV090772,ES984796,EV192993,EV106569,ES899956,EV189768,EV106386,EV215135,ES911742,EV223200,CD836063,EV199545,EV199376,EV211824,EV215657,ES905239	28	2	1	yes
BnaCIPK2	EV133629,EV178231,EE539533,EV178310,EL624998	5	1	2	no
BnaCIPK3	CD815220,EE407783,CN726258,EV106007,EV101886,EV156465,EV105506,EE417700,EV098996,EV101967,EE415037,ES903543,EV098923	13	2	3	yes
BnaCIPK4	FG577425,EV072900	2	1	0	no
BnaCIPK5	EE559412,EV214092,EV181503,EV206041,EV188914,EV156193,EV018718,ES988895,EE559121,EE557052,EE557043	11	3	1	yes
BnaCIPK6	EV118964,EL624363,DY000524,ES906733,EV014464,EV173558,ES917557,EV015559,EV025121,ES990497,EV115515,EV130515,EV226387,EV111164,EV110991,EV190362,EV150340,EE554062,AA960718,EV032080,EE482867,EV181095,EE467028,EV178810,EE444979,EV178725,FG555540,FG562617,EE450042,CD837750,ES991251,CN729884,EV075533,ES992164,ES990532,EV061589,CD814993,EE485664,FG562688,DY012460,DY030437,ES915938,EE433667,EE459797,CD8…	199	9	3	yes
	,EV115606,EE544816,EV201502,ES923603,EV028061,EV133020,EV029701,EE473288,EV211820,EV132682,EV070434,EE455246,EV084040,EE504130,CN735748,EV173526,GR443818,EV075173,EE507168,EV030445,EE465087,EV155828,FG552970,EV196191,EE455015,EV078581,ES989890,EV132265,EV130911,ES960711,ES966216,EV204975,ES987552,EE433408,EE480816,EV035221,EE506742,EE442673,EE431407,EE474836,EV119045,DY024279,EV190301,EV150194,EV…
BnaCIPK7	EL623795,EL622637, EV098691,EV098613,EE485003,EE473586,GT082052,EE454640,EV217216,ES964582,ES958821,EV098538,EV098470	13	4	1	yes
BnaCIPK8	DY005592,EL627413,DY017148,GR448575,ES998189,ES904275,GR446186,FG561119,EE434169,GR441731,ES908221,EV115097,ES981621,ES900849,EV079779,EV115018,EE505315,EV089270,ES993331,EV144155,EV144491,ES899964,CD827113,EV220010,ES914811,CD817271	26	3	2	yes
BnaCIPK9	EV202688,EV129839,EE433276,GR453379,EV179115,U26745,U26745,CB686068,EV202602,EV192938,EV179040,EV137180,EV136942,GT079376,EV204260,FG570705,GT080942,EV166562,ES987228,EV190709,EV204015,EV091251,EE471623,EV190627,EV166479,EV091170,EV137149,EV136916	28	3	0	yes
BnaCIPK10	EE472726,EE434530,ES272074,GR462440,EE464949,EE449952,EV006613,CX277937,GR452968,EE555591,ES995722,GR458000,EE469188,ES956423	14	1	1	yes
BnaCIPK11	CD818482,EV226101,GR450451,ES989605,FG573173,EV106361,EV132618,DY020640,EV112769,EV112682,EV114916,EE444279,EV225745,EE405134,EE455296,FG557063,EE392405,EV156961,EV107178,EV156868,ES265840,EV106550,CD825649,FG562637,CD819584,GR455063,EV180581,EV180493,EV064976,GT074230	30	6	4	yes
BnaCIPK12	EV172843,CN826403,GR458867,EV172878,EE545499,ES988912,CD828489,EE424840,EV195100,EV190353,ES268728,DY016467,GR461713,ES952415,GR457268,EV191691,GR455807,EV190294,EV111236,EV111130,CD832917,ES903482,EE437780,ES268177,GT079647,GR436710,GR453739,U26747,U26747,GR462596,ES912879,ES267062,ES266703,U26748,U26748	35	6	1	yes
BnaCIPK13	ES899917	1	0	1	no
BnaCIPK14	FG567193,EV188914,EV156193,CX193377,ES992423,EV188581,EV156105,EV002571,CX190932	9	2	1	yes
BnaCIPK15	GT079190,EE413821,GT074305,EV077595,EV077618,GT084596,EV218872,EV219157,EV089661	9	1	2	yes
BnaCIPK17	GT078969,FG570011,ES972500,ES974526,FG564746,ES987326	6	2	1	yes
BnaCIPK18	ES903409	1	0	1	no
BnaCIPK19	GR453812	1	0	1	no
BnaCIPK20	GR453223	1	0	1	no
BnaCIPK21	EV182152,ES912676,GT083717,GT082863,U26752,U26752	6	2	0	no
BnaCIPK22	GT084234,EV005350	2	0	2	no
BnaCIPK23	CD836433,EE541315,ES909168,ES904917,EV218656,EE540318,EE421978,EV218414,ES908235,EV205892,ES913603,EV183658,EV205603,EV129232,EV128898	15	2	4	yes
BnaCIPK24	EV218656,EE540318,EE421978,EV218414,ES908235,EV205892,ES913603,EV183658,EV205603,EV129232,EV128898	11	2	4	yes
BnaCIPK25	CN735589,EE504360,EE504180,EE504020,EE504324,EV160871,GT082858,EV160790,GR441597,EE401512,ES989288,ES989582,EE470290,H74694,ES989188,H74631,GT084273,ES907333	18	4	0	yes
BnaCIPK26	EV099872,EV101667,EV101437,EV097861,GR442202,BQ704338,EV101557,EV101492,EV099804,EV198170,EV198096,EV210309,EV210586,ES907964,CD826768,EV097938,FG572082,EV051159	18	3	1	yes
subtotal		502
These EST were identified using 10 Arabidopsis CBL and 26 CIPK sequences as the queries against the Brassica napus(Bna) EST database in NCBI (www.ncbi.nlm.nih.gov/dbEST/index.html) using , with a cut-off E value of 10-4. The ESTs were clustered into contigs or singlets using a criteria of more than 95% similarity over a range of 50 bp or more. The GenBank accession numbers of each EST were listed…
