# Supplementary material for: Identification and characterization of CBL and CIPK gene families in canola (Brassica napus L.)
Source: BMC Plant Biol. 2014 Jan 7;14:8. doi: 10.1186/1471-2229-14-8 (PMC3890537; doi:10.1186/1471-2229-14-8)
Supplement: Additional file 2 — Amino acid residue identity and similarity of BnaCBL and BnaCIPK proteins compared with each other and with those from Arabidopsis and rice. [file 1471-2229-14-8-S2.xls]

## Sheet: At-Bn-OsCBL comparison
Additional file 2A. Amino acid residue identity and similarity of BnaCBL proteins compared with each other and with those from Arabidopsis and rice.
Values are expressed as percentages, along the complete open reading frames of the encoded proteins,as calculated by MatGat v2.02.
Percent identity in upper triangle
Percent similarity in lower triangle
	AtCBL1	AtCBL2	AtCBL3	AtCBL4-SOS3	AtCBL5	AtCBL6	AtCBL7	AtCBL8	AtCBL9	AtCBL10	BnaCBL1	BnaCBL2	BnaCBL3	BnaCBL4	BnaCBL9	BnaCBL10	OsCBL1	OsCBL2	OsCBL3	OsCBL4	OsCBL5	OsCBL6	OsCBL7	OsCBL8	OsCBL9	OsCBL10
AtCBL1	***	58.3	58.2	59	47.4	49.1	42.9	53	89.7	45.6	96.2	57	58.3	58.4	89.7	47.6	77	60.4	60.4	54	50.7	57	61.5	62.4	41.3	44.2	AtCBL1
AtCBL2	74.8	***	90.4	52.4	42.9	68.7	59.2	50.4	57.5	51.4	58.3	96.9	92.9	50.6	56.6	53.6	58.8	85	88.9	49.1	51.3	80.5	51.8	50.9	46	50.2	AtCBL2
AtCBL3	74.3	95.2	***	51.1	43.5	66.7	59.3	50.4	56.9	52.5	58.2	89.1	93.5	51.1	56.5	53.9	60.3	84.8	86.5	49.1	51.7	80	51.3	50.9	44.9	50.9	AtCBL3
AtCBL4-SOS3	77.5	72.6	71.7	***	46.8	45.5	39.1	59.9	59	45.8	59	52.4	52.8	85.6	58.6	47.9	59.6	53.4	54.7	62.6	58.2	52.8	64.3	64	40.6	43.8	AtCBL4-SOS3
AtCBL5	65.7	61.9	61.3	67.1	***	37	34.1	43.5	47.9	34.4	49.3	42	43.8	47.1	46	35.7	47.9	44.7	45.1	45.2	42.3	42.7	47.4	48.8	33.7	33.5	AtCBL5
AtCBL6	69	81	80.9	66.4	58	***	48.9	43.5	49.1	43	48.7	67.8	69.1	45.7	49.1	45.9	48.7	65.9	69.4	44.8	45.9	65.2	45.7	43	39.7	43.6	AtCBL6
AtCBL7	69.2	76.5	77	66.2	58.4	69	***	36.8	41.9	39.7	42.5	57.9	60.3	38.3	41.6	42.4	45.4	60	60	38.8	41.2	57.3	39.4	39.4	37.5	39	AtCBL7
AtCBL8	78	69.9	70.4	73.4	64.5	66.8	64	***	51.6	47.5	53.5	50.9	50.4	59.7	51.2	47.8	56	53.5	52.7	63.1	57.1	53.1	60.8	61.3	39.3	42.9	AtCBL8
AtCBL9	97.2	73.9	73	75.7	65.3	69.5	68.7	77.6	***	48.8	91.5	56.1	57	57.5	96.2	49.6	78.9	60.4	60.4	54.5	53.9	57.4	62.9	61.5	41.2	46.1	AtCBL9
AtCBL10	66	66.8	68	62.5	53.1	61.7	57.4	65.2	66.4	***	48.6	50.6	52.9	45.1	48.3	82.9	48.6	52.1	52.9	46.1	47.1	52.1	49	48.3	56.7	61.6	AtCBL10
BnaCBL1	99.5	74.8	74.3	77.9	65.7	69.5	68.2	78.5	96.7	67.2	***	57	58.3	58.8	90.6	48.8	78.9	60.4	60.8	53.5	52.1	57.9	62	64.3	42.3	45.7	BnaCBL1
BnaCBL2	73.9	98.2	94.3	72.1	61.5	80.5	75.7	69.5	73	65.2	73.9	***	90.7	50.6	55.3	51.6	57.9	84.1	88.1	49.1	50.4	79.6	51.8	50.9	45.2	49.4	BnaCBL2
BnaCBL3	75.2	95.1	96.5	73.5	61.5	81.4	78.3	71.7	73.9	68.8	75.2	94.2	***	52.4	56.1	53.6	60.1	84.5	88.5	50.4	52.2	80.5	51.8	51.8	44.9	50.2	BnaCBL3
BnaCBL4	76.5	70.4	71.3	92.3	66.1	65.9	64.3	73.3	75.6	63.3	77.4	69.9	72.6	***	57.5	46.7	59.3	51.3	52.6	60.2	55.4	51.1	63.7	62.9	38.3	42.7	BnaCBL4
BnaCBL9	96.7	73.5	74.8	75.7	66.7	69	67.8	78.5	98.1	66.4	96.2	72.6	74.3	75.1	***	49.6	77	59.5	59.9	55.4	53	56.8	62.9	61	41.6	45.4	BnaCBL9
BnaCBL10	67.1	67.5	70.3	66.3	55.4	64.7	61.4	65.9	67.5	89.5	66.7	67.5	69.9	65.9	66.3	***	50.4	52.8	53.2	47.8	47.6	54.4	49.6	50.8	58.6	63.9	BnaCBL10
OsCBL1	91.5	74.3	73.9	77.9	64.3	69	70.6	78	91.5	65.6	91.1	74.3	75.2	78.7	91.1	67.5	***	63.2	62.3	58.4	54.3	59.4	61.5	61	41.6	46.8	OsCBL1
OsCBL2	77.3	93.8	93.5	74.7	64.4	85	74.2	74.2	76	66.8	77.3	92.9	94.2	73.8	76.4	69.5	77.8	***	92.4	53.3	52.4	81.4	55.5	52.9	46	51.1	OsCBL2
OsCBL3	77.3	94.2	93.9	75.6	64	85	75.6	73.3	75.6	67.6	77.3	93.4	94.7	73.3	76.4	70.3	78.2	99.1	***	52	53.3	83.2	55.9	53.7	45.7	51.5	OsCBL3
OsCBL4	75.6	69	70	75.2	69	63.3	61.7	78.5	74.6	60.9	75.6	68.6	69.9	75.6	75.6	62.7	77.9	72	72	***	67.6	51.8	71.8	70.4	42.4	44.9	OsCBL4
OsCBL5	75.2	73	72.6	74.8	65.6	69.9	68.3	73.4	74.8	64.8	75.7	71.7	73.9	72.4	74.3	65.1	73.9	74.2	75.6	78	***	49.8	60.7	60.7	42.4	44.3	OsCBL5
OsCBL6	76.5	89.4	89.6	75.2	61.1	80.5	76.5	71.7	76.5	67.6	75.7	88.9	89.8	73.5	76.1	70.3	77	94.2	93.8	69.9	72.6	***	52.2	51.8	47.3	51.7	OsCBL6
OsCBL7	78.4	72.6	72.2	78.8	69	69.5	66.4	79	77.5	64.1	78.4	71.7	73	78.7	77	65.9	78.4	74.2	74.2	85	77.1	72.1	***	90.1	42	45.7	OsCBL7
OsCBL8	77.9	72.6	72.6	77.5	67.6	67.3	64.5	77.6	76.5	63.3	77.9	71.7	73	76.9	76.5	66.3	77.9	74.2	74.2	84	77.5	72.1	96.7	***	43	44.6	OsCBL8
OsCBL9	57.2	60.3	61.4	54.5	47.2	56.2	53.8	55.9	57.6	69	57.9	59.7	60.3	54.8	56.9	70	56.9	59.7	60	53.1	56.2	62.4	56.6	56.2	***	60.4	OsCBL9
OsCBL10	63.2	64.3	68	58.6	51.9	60.2	58.3	62.8	62.4	77.1	62.4	64.3	65.8	59.4	63.2	76.7	63.9	65.8	66.2	59.8	59.8	66.5	60.5	59.4	75.9	***	OsCBL10

## Sheet: At-Bn-OsCIPKs comparison
Additional file 2B. Amino acid residue identity and similarity of BnaCIPK proteins compared with each other and with those from Arabidopsis and rice.
Values are expressed as percentages, along the complete open reading frames of the encoded proteins,as calculated by MatGat v2.02.
Percent identity in upper triangle
Percent similarity in lower triangle
	AtCIPK1	AtCIPK2	AtCIPK3	AtCIPK4	AtCIPK5	AtCIPK6	AtCIPK7	AtCIPK8	AtCIPK9	AtCIPK10	AtCIPK11	AtCIPK12	AtCIPK13	AtCIPK14	AtCIPK15	AtCIPK16	AtCIPK17	AtCIPK18	AtCIPK19	AtCIPK20	AtCIPK21	AtCIPK22	AtCIPK23	AtCIPK24-SOS2	AtCIPK25	AtCIPK26	BnaCIPK1	BnaCIPK3	BnaCIPK5	BnaCIPK6	BnaCIPK7	BnaCIPK8	BnaCIPK9	BnaCIPK10	BnaCIPK11	BnaCIPK12	BnaCIPK14	BnaCIPK15	BnaCIPK17	BnaCIPK23	BnaCIPK24	BnaCIPK25	BnaCIPK26	OsCIPK1	OsCIPK2	OsCIPK3	OsCIPK4	OsCIPK5	OsCIPK6
AtCIPK1		38.5	47.7	39.8	45.4	43.3	39.7	45	48.2	39.2	41.6	38.4	38.2	42.2	45.3	41.5	76.1	37.5	39.9	43.8	43.7	37.3	47.7	44.7	40.8	48.7	90.8	48.4	43.8	44.4	40.3	44.7	48.5	40.3	42.4	38	41.5	46.3	73	47.1	44.9	44.3	47.8	58.2	43.2	49	40	42.4	43.5
AtCIPK2	62.7		45.7	40.5	52	53	39.7	43.2	45.6	78.3	43.8	51.2	45.4	45.3	57.5	47.7	39.1	44.6	50.7	56.8	38.6	39.5	46.9	46	48.7	46.5	39.8	45.7	50.5	52	40.6	43.3	47	80.3	44.4	52	45.7	55.9	37.3	48	44.6	50.5	47.1	38	62.1	47.3	38.2	58	46.9
AtCIPK3	70.3	67.1		42.9	49	49.9	41.2	53.2	63	44.2	43.7	46.9	42.4	44.8	50	45.1	47.6	42.7	44.8	49.8	42.7	38	63.1	54.4	44.2	74.5	48.6	94.7	48.5	51	41.5	52.4	63.4	47.5	44.5	46.1	42.9	47.5	46.4	62.5	54	47.6	73	47.9	50.5	68	40	48.7	48.4
AtCIPK4	60.1	61	62.1		45.4	47.3	73.1	38.7	41.8	40.9	43.3	40	39	43.9	48.3	40.7	39.4	40.3	41.8	44.4	40.7	40	41.5	38.6	42.1	43.5	39.3	42.6	43.5	48.8	72.1	38.2	40.4	40.5	43.2	40.3	42.3	47	39.5	42.2	39.9	45.7	42.9	39.9	44.5	41.4	48.8	42.8	45.8
AtCIPK5	66.3	70.4	68.7	65.8		52.6	44.5	44.7	49.8	51.1	47.4	48.1	42.4	47.6	52.8	62.6	45.8	42.7	49.8	56.7	42.5	41.3	48.8	46.7	72.2	48.3	46.2	48.9	83.1	52.6	43.9	44	49.6	52.7	46.4	46.7	48.6	53.5	45.1	47.9	44.6	77.5	48.9	42.7	55	48	41.7	51.3	49.6
AtCIPK6	66.2	70.8	70.1	65.1	72.1		47.1	44.8	50	52.3	48.4	50.6	47.8	48.9	56.5	47.1	42.8	49.4	50.8	56.8	40.2	41.9	49.2	46.8	49.6	49.8	44.6	50.2	52.3	88.8	47.1	44.5	50.8	53.7	48	50.2	47.1	57	42.5	49.7	45.8	53	49.5	41.6	55.2	52.3	43.4	58.8	61.8
AtCIPK7	61.9	61.4	63.2	85.5	65.2	65.3		37	40.7	39.3	44.6	41.9	40.5	41.7	47.8	39.5	39.6	42	44.1	44	40.1	39	41.1	38.8	42.4	43.3	39.3	41.1	43.7	47.7	84.8	36.6	41.2	39.8	47	40.6	40.7	46.4	40.8	41.1	39.1	44.3	42.8	38.8	44	43.1	49.2	44.8	44.4
AtCIPK8	69.2	64.7	73.6	62.9	66.5	66.1	62.2		52.2	42.7	38.7	39.1	38	39.6	44.5	40.9	45.8	37.6	40.6	46.1	42.2	37.2	52.8	61.2	39.8	53.7	44.9	54.4	44.3	44.6	38.3	93.8	52.4	42.9	39.2	38.8	39.5	42.7	45.5	51.3	60.7	44.3	54.5	44.7	45.3	53.7	35.8	45.1	42.6
AtCIPK9	70.7	68.6	83.1	61.9	70.7	71.6	63.4	72.9		45.2	43.9	47.2	42.3	40.5	49.9	46.2	46.8	42.6	45.9	50.6	43	38.3	64.5	51.2	46.7	63.7	48.8	64.2	49.5	49.8	42.5	51.3	92.5	47.2	45	45.2	41.9	48.7	47.9	64.8	50.5	48.8	64.8	47	52.4	63.5	37.6	49.7	46.6
AtCIPK10	61.2	87.1	66.2	60.5	70.1	69.7	59.5	63.9	67.2		41.6	50.6	44.1	44.6	54	48	38.3	44.1	50.2	55	36.8	39.3	47.3	43.2	47.2	46.5	39.4	44.8	50	50.9	40.2	42.2	45.3	85.9	42.2	50.7	44.5	53.3	38	46.7	42.8	51	47.2	39.3	61.3	47.6	38.3	57.7	45.5
AtCIPK11	60.4	67.3	64.1	65.7	68.3	68.7	65.1	62.7	65.2	61.8		48.3	42.9	56.4	48.4	42	39.8	45.2	48.8	47.4	40.5	48.9	44	40.4	44.2	44.7	40.4	42.7	47.4	47.5	44	38.8	44.4	43.6	84.3	49.1	53.3	47.5	40.7	43.8	39.7	47.3	44.4	39.6	47.6	43.5	41.7	46.9	45
AtCIPK12	59.5	68.1	64.8	58.9	66.1	68.5	62.2	62.2	66.3	70.1	67.1		60.3	48.3	48.8	43.7	37.5	64.5	78.5	51.6	37.8	42.6	49	42.5	47.7	45.3	40.2	46.2	48.2	51.8	41.3	39.2	46.4	52.7	48.5	91.3	47.2	48.4	37.7	48.3	42.5	48.4	44.5	39.8	55.2	46.2	40	55.7	46.6
AtCIPK13	58.2	66.5	62.7	57.4	62	64.1	58.2	59.2	64.3	66.3	63.5	78.1		44.4	43.7	40	36.7	73	61.4	47.4	36.8	40.4	42.7	39.4	42.5	41.1	38.2	41.1	42.1	47.3	39.2	37.4	42.2	45.3	43.6	61.6	42.3	43.7	36.3	42.5	40.4	42.3	40.6	36.6	47.3	43.2	37.9	48.5	41.8
AtCIPK14	61.5	66.2	65.4	65.2	67	69.9	64.5	62.5	63.6	63.7	74.4	67.5	64.9		47.2	42.5	41.1	45.8	47.6	47	37.7	49.9	43.3	42.3	43.9	44.7	41.7	44.5	47.6	48.6	42.3	38.5	41.2	47.2	55.2	47.8	78.6	46.8	40.6	42.7	41.8	46.2	44	38.8	48.7	42.5	41.1	46.2	44.2
AtCIPK15	63.7	74.1	68.7	67.1	71.9	71.2	68.3	64	69.6	70.4	67.8	66.1	63.1	65.4		47.4	44.7	46.4	48.4	57.5	42.9	41.6	47.4	47.2	48.4	50.7	44.6	51.5	52.9	56	47.5	43	50.9	55.8	47	49.4	47	82.5	43.5	48.2	46	52.3	51.8	41.2	60.2	47.8	43.3	55.7	50.1
AtCIPK16	59.9	65.9	64.8	60.1	77.4	65.7	58.6	63.8	65.7	65.6	59.9	61.8	59.8	60.3	62.9		41.4	39.9	43.8	50.1	40.2	39.3	45.2	41	57.7	44.9	42.3	44.5	62	45.6	40.5	39.7	46.3	50.2	41.8	44.1	42	47.3	40.8	45.5	39.8	62	45	40.3	47.9	45.6	37.9	48.4	47.1
AtCIPK17	85.1	61.2	70.5	60.6	64	64.2	62.3	70.3	69	59.3	60.9	56.9	57	61.3	65.7	59.9		36.5	41.2	43.8	43.9	35.8	45.5	46.3	40.2	49.1	75.5	48.3	43.2	42.7	39.5	45.1	47	40.4	41	37	40.4	43.9	81.5	46.3	45.4	43.2	48.1	57.5	42.3	47.1	37.9	41.2	40.6
AtCIPK18	56.5	64.4	61.9	56.2	60.8	63.3	58.1	57.9	61	64.8	62.5	79.8	86	61	60.6	57.7	54.2		65.3	47.4	36	42.8	44.2	39.5	43.9	42.1	38.5	41.7	42.3	48.7	41.3	37.5	42.7	45.1	46.4	65.8	44.4	44.7	37.1	44.4	39.5	42.6	41.1	36.1	48.6	43	38.7	48.2	43.2
AtCIPK19	59.4	69.2	65.6	59.6	67.3	67.9	61.5	64.4	66	69.2	67.1	89.2	77.5	67.5	66.3	62.9	59	79.2		52	39.3	41.6	47.6	43.1	47.3	44.1	41.7	44.6	48.6	49.8	43.4	39.8	45.3	50.3	49.6	77.3	45.5	46.8	39.4	48.2	43.6	47.7	43.9	40	53.7	46.4	40.2	54.7	46
AtCIPK20	66.2	74.8	71.4	64.7	74.8	76.6	65.6	67.9	72.1	73.7	71.1	68.1	65.3	69.7	75.6	67.2	64	63.7	69.6		42.7	42.7	50.7	45.4	51.5	50.2	44.1	50.3	56.5	56.5	44.1	45.4	51.6	57.4	47.1	51	48.6	56.8	43	50.5	44.8	56.5	50.6	43.6	61.8	51.3	41.3	62.1	48
AtCIPK21	65.1	57.7	64.7	60.8	62.2	59.9	60.8	65.4	64.7	55.5	60.7	55.4	53.4	59.7	63.7	58.6	65.7	52.3	56.1	62		35.6	42	41.8	38.6	43.9	43.9	43.1	42.9	40.1	40.9	41.4	43	39.8	39	36.5	39.1	42	44.7	42	41.1	41.4	43.5	42.4	42.9	42.7	37.9	42.7	38
AtCIPK22	57.8	63.4	58.9	61.3	64.4	64.4	63.1	60.2	61.3	60.8	69.5	63.6	61.6	70.1	61.8	60.1	57.8	61	63.4	62.6	53.6		39.8	37.2	41	38.4	35.7	36.7	42.9	41.3	39.4	36.3	38.4	40.9	48.7	42	50	42.6	35.2	40.5	37.9	41	37.8	33.3	43.6	39.5	38.4	41.1	39.3
AtCIPK23	65.6	66.2	77	58.5	66.8	68.7	60.6	70.1	81.5	67.4	61	67.9	64.9	60	64.3	64.9	63.3	64.2	68.5	67.8	61	59.5		54.8	48.2	62.3	47.5	62.3	48.1	49.4	42.1	51.3	64.3	48.4	44	48.6	43.8	48	45	92	55	49.7	61.5	45.7	51.3	62.7	39.5	50.8	46.4
AtCIPK24-SOS2	68.2	67.3	74.9	61.4	67.9	66.6	62.3	81.6	73.4	64.3	60.8	62	59.6	63	64.3	61.4	67.3	57.9	64.8	69.7	64.6	60.4	71.6		43.1	55.8	45.1	55.7	46.4	45.6	38.5	59.5	51.9	44.5	42.2	43.2	42.6	47.4	46	53.2	88.5	47	56.7	43.9	48.5	53	36.9	47.5	45
AtCIPK25	59.2	66.8	65.2	60.9	82	66.8	61.5	62.1	65.2	67.6	61.7	66.5	65.1	63.1	65	71.9	58.2	63.8	68.2	67.6	57.4	61.1	69.5	62.9		44	41.1	44.4	68.6	48.6	41.8	38.4	46.7	49.4	43.5	47.8	43.2	47.5	39.6	48.1	42.5	75.4	44.4	40.5	49.4	44.4	38.2	50.1	45.6
AtCIPK26	70.5	68	87.4	64.9	69.9	70.7	65.6	73.9	80.9	66.2	65.6	64	60.8	64	69.2	63.5	71.3	60.2	65	71.3	67.4	59.1	75.1	74.2	63.1		48.9	77.5	46.8	50.9	43.1	53	64.1	48.7	45.4	45.2	44.1	48.1	47.6	62.3	54.9	47.1	90.9	46.9	52	69.3	40.3	49.7	46.9
BnaCIPK1	95.7	63.6	69.6	59.7	66.5	65.8	60.8	69.4	70.7	60.8	61.7	59.1	58.2	61.5	64	59.7	85.1	56	60.2	66.4	64.9	56.9	64.7	67.7	59.8	69.6		48.9	44.8	45	39.7	44.1	49.3	40.6	41.9	40.2	41.5	45.4	73.4	46.7	46	43.7	47.8	60	44.2	47.9	38.5	43.1	42.5
BnaCIPK3	71.2	67.5	96.5	62.5	69.4	71.4	63.9	74.2	83.4	65.8	64.5	64	61	65.4	71.4	64.6	71.6	60	65.4	73	65.5	57.6	75.3	75.6	63.7	89.5	70		48.7	51	41.8	53.5	64.5	47.9	43.8	45.3	43	48.9	47.9	62.5	53.8	47.5	76.2	48.4	51.4	69.5	39.7	48.9	48.5
BnaCIPK5	66	68.4	68.7	66.1	90.3	72.6	66.1	66.7	70.1	67.2	68.7	64	59.8	67.9	72.9	76.8	64.6	58.7	65.2	73.8	63.8	63.3	65.8	67.3	80.3	70.4	66	70.7		52.8	42.6	43.9	49.5	52.6	45.6	47.6	49.7	51.6	43.7	47.7	44.6	75.2	48.6	40.6	54.4	47.4	41.2	51.8	50.4
BnaCIPK6	65.8	70.8	69.4	66.6	71.5	94.6	66.1	64.9	70.7	69.3	68.2	68.1	62.7	69	72.3	65	64.3	62.7	67.9	76.3	59.5	64	67.2	66.6	67	71.1	66	71.1	73.9		48.2	43.9	50.1	53.1	48.2	50.1	46.6	55.6	41.4	50.2	44.6	52.4	49.9	42.7	55.8	51.2	43.1	57.4	61.6
BnaCIPK7	61.5	59.4	63	83.3	64.3	65.3	91.4	60.9	63	57.8	62.8	59.3	55.8	62.9	67	56.9	60.2	55.2	60	63.6	61.5	60.7	58.9	61.7	60.7	64.2	60.6	62.7	64.3	67		37	42.2	40.7	44.3	40.7	40.3	45.7	40.4	42.5	40.2	43.3	42.5	39.2	45.3	42.4	49.9	44.5	43.5
BnaCIPK8	67.2	65.1	72.9	62.1	65.4	64.7	61.6	96.7	72.3	63.5	61.9	61.8	58.8	61.4	63.6	63.1	67.2	57.9	62.7	66.7	63	59.8	69.3	80.7	61.3	71.8	67.4	72.5	65.2	64.3	58.1		51.7	42.8	39.4	39.1	39.7	41.8	44.7	50.9	58.6	43.2	53.8	44.2	45.2	53.3	35.4	45.1	42.1
BnaCIPK9	71.1	68.2	81.8	61.1	68.9	73.2	63.1	73.4	95.8	66.8	64.9	65	64.1	63.1	69.8	65.5	69.1	61.2	65.4	71.1	65.3	60.9	79.7	73.4	65.4	80.3	71.1	82.3	70.2	71.8	62.6	72.3		47.7	44.8	46	42.2	50.6	49.2	64.9	51.4	48.9	65.6	46.1	52.3	62.7	37.5	49.9	47.4
BnaCIPK10	61.9	89.8	69	61.3	70.6	72.1	61.7	64.9	70.6	91.9	64.9	70.6	67.7	67.1	73.8	67.2	61.5	64.2	70.2	77.3	58.7	63.6	67.4	66.2	66.8	68.2	62.1	68.8	69.7	71.4	60.4	65.2	69.9		44	51.1	46.6	55.9	39.5	48.7	42.9	53.1	49	41.2	62.4	49	39.2	59.7	46.8
BnaCIPK11	62.2	65.6	64.3	63.9	67.4	68.4	64.8	63.6	65.6	62.8	90.1	68.3	64.5	73.8	65.7	59.1	59.4	63.3	68.3	70	57.3	71	61.4	62.6	60.7	63.9	61.5	63.9	66.6	67.7	62.5	62.5	65.5	66		49.4	51.7	46	40.8	43.8	42.2	45.8	44.8	38.5	47.4	44.1	41	45.5	45.4
BnaCIPK12	58.5	68.2	64.6	58.5	65.6	66.6	60.5	61.1	64.8	70.3	66.8	96.3	79.1	66.6	65	61.3	56.2	79.6	87.8	69	55.2	61.9	67.6	62.3	67.2	64.4	58.2	64.2	63.3	65.6	57.4	60.9	64.6	70.3	67		47.6	48.2	36.9	47.7	42.5	48.9	44.8	39.6	53.8	45.1	39.2	54.4	45.6
BnaCIPK14	62.2	64	62.7	64.7	66.5	66.9	66.1	62.2	65	61.6	74.3	66.1	62.9	87.8	66.4	59.5	62	61.7	67.1	69.5	59.2	69.2	59.8	63.9	60	64.9	61.7	64.8	69.4	68	62.4	62.1	64.4	64.5	72.7	67		45.8	41.6	42.7	41.5	47.4	43.3	38	47	40.8	40.1	46.2	44.1
BnaCIPK15	64.9	73.2	69	67.8	71.9	72.3	67.1	64.5	70.3	71	67.1	64.6	62.7	64.9	91	62	66	60.4	65.6	76.1	62.4	63.1	64.9	65.9	64.5	69.5	65.3	71.6	73.8	73.2	67.6	64.5	70.7	72.1	65.5	65.6	66.6		43.4	47.9	46.1	52.3	48.8	41.6	60.1	47.1	43.5	54.7	48.7
BnaCIPK17	83.3	60.7	68.1	60.4	62.9	63.7	62.5	68.3	68.3	59.7	60.2	55.8	57	59.7	64.6	59.1	90	53.7	57.8	64.7	64.6	56.7	62.2	66.1	57	68.6	82.9	69.5	64.7	63.4	62.1	66.5	69.1	62.1	58.7	56	62.9	65.8		46.2	44.2	42.1	46.8	54.6	41.1	45.9	37.6	40.9	40.1
BnaCIPK23	64.9	65.4	76.3	58.9	65.8	69.5	61	68.3	81.7	67	62	67.3	63.7	58.5	64.5	64.9	63.7	63.1	68.5	66.6	60.4	59.3	95.4	70.5	68.9	74.9	64.7	75.3	66	67.8	60.4	68	79.5	67	61.6	66.2	58.9	64.3	62.7		54	48.9	61.7	46.1	51	62.1	40.3	51.7	46.4
BnaCIPK24	68.7	67.5	74.8	60.9	66.2	64.9	60.7	78.4	73.1	64.5	60.5	61.6	60.4	62.3	64.5	61.8	67.3	58.1	64.8	68	63.6	60.9	71.6	94.7	61.5	74.2	68.2	74.6	66.2	64.9	60.9	78.8	72.4	66	62.5	62.1	62.7	65.3	66.7	70.7		44.5	55.4	44.3	47.3	52.7	36.7	47	44.5
BnaCIPK25	65.2	69.5	70.1	65	88.9	72.9	65.9	67.2	70.5	68.1	67.2	66.5	62.2	66.5	71.2	77	61.9	61.5	67.9	72.9	61.2	64	67.6	69.8	85.2	69	64.7	69.8	87.4	72.9	63.4	66.5	70.3	71	65.4	66.6	65	70.7	61.9	67.6	68.2		48.5	44.7	54.9	47.6	40.7	55.2	48.4
BnaCIPK26	69.6	70	87.8	64.2	70.1	71.9	65.3	75.3	81.6	67.6	65.5	64.8	61.6	65.8	70.3	63.5	70.7	60.6	66	73.2	67.3	61.8	75.7	75.1	63.3	95.2	69.4	90	71	71.7	64.2	73.2	81.4	69.9	65	65.2	65.8	70.7	67.8	75.5	74.8	69.4		46.1	52.5	69.3	39.7	48.9	48.3
OsCIPK1	74.2	62.9	68.1	61.2	64.6	64	61	66.2	68.5	62	60.5	60.3	59	59.4	62	63.5	71.6	56.5	61.9	63.6	62.7	55.7	64.9	66.2	60.2	67.7	74.4	67.5	62	62.7	59.2	65.3	67.5	62.8	59.2	60.3	58.6	62.3	70.9	64.9	67.9	64.6	67.9		41.8	46.7	38.2	42.8	40.6
OsCIPK2	66	78.9	71.4	65.5	73.5	77	66.1	67.9	72.7	77.7	69.3	71.2	65.9	70	77.9	65.5	64.1	64.8	71.8	80.8	61.9	66.4	68.5	70.9	67.8	71.8	66.4	72.5	73.4	77.2	65	66.7	71.4	80.3	70	71.1	68.4	78.1	63.9	67.4	69.3	73.6	72.9	64.4		52.6	42.9	62.6	50.9
OsCIPK3	68.4	68.4	84.7	61.2	69	70.2	61.9	74.2	81.8	66.4	64.8	65.4	62.9	64.1	67.9	64.6	67.7	61.5	65.2	70.8	65.3	59.8	77.4	73.5	63.9	82.9	68.2	85.3	69.5	68.2	61.2	73.2	81.1	69.3	63.3	64.6	63	68.6	66.4	77.6	73.1	69.6	83.7	66.8	71.9		39.8	50.2	48.5
OsCIPK4	59.7	62.3	60.4	69.4	65	62.8	67.8	59.3	60.8	59.7	64.1	58.9	58.4	62.3	62.6	58.4	59.3	55.8	61.3	64.5	55.3	61.3	60	62.1	61.1	59.7	58.8	59.9	63.2	63	68.5	59.9	59.9	61	62.1	59.5	62.3	63.4	58.4	60.4	62.6	64.3	61.5	61.4	66.1	59.9		43.1	45.6
OsCIPK5	62.7	75.1	69.2	61.8	73.1	75.3	62.7	69	70.5	76.6	69.2	72.6	66.3	67.2	72.2	67.6	61.8	65	72.3	80.3	59.4	63.3	68.5	68.3	69.9	68.3	62.7	70.5	70.9	74.4	59.9	67.7	70.1	79.9	66.8	73.5	67.9	71.8	62.9	67.6	68.3	74	69.2	65.1	79.6	72	63.8		52.5
OsCIPK6	62.7	67.3	65.6	62.3	70.1	78.3	61.6	63.6	69.2	66.2	64.1	66.1	62.2	64.5	65.2	64.6	60.5	60.8	66.5	68.7	57.4	61.1	64.5	63.2	64.5	65.9	61.2	65.6	68.7	77.4	61.9	62.3	69	69	67.4	64.2	64.5	66.3	58.5	64.1	63.1	69.8	68.1	61.4	71.4	67.2	63.9	72.7
OsCIPK7	60	62.9	62.7	68.2	64.9	63.5	68	61.5	63.2	59.7	62.9	61.3	56.8	64.4	63.3	59.5	59.1	56.3	61.7	65.1	55	60.7	61.8	62.2	59.2	63.5	60.9	63.5	64.2	63.1	67.6	58.8	62.6	61.5	64.2	60.5	61.5	62.4	59.5	60.4	61.1	64.7	64.2	61.8	66.4	63	84.1	63.8	64.3
OsCIPK8	43.5	39.7	45.5	41.5	40.9	43.8	39.6	48.5	43.5	37.8	42.1	37.8	36.7	40.5	43.7	39	44.9	35	38.7	42.1	44.7	38.5	41.5	45.1	38.3	44.6	42.8	46.4	43.2	43.7	41.5	48.8	44.1	39	41.1	37.5	40.6	42.6	44.5	41.5	45	40.8	44.9	40.8	42.2	43	39.4	40.6	39.2
OsCIPK9	58.1	57.6	66.8	51.5	56.3	58.1	51.1	61.6	71.8	59.8	55.2	59.8	57.9	52.8	57.7	57	57.2	59.2	58.5	60.3	53.3	50.6	71.2	61.8	58.7	66.1	57.7	67	57.4	57.9	51.1	60.3	70.3	58.5	55.7	60	51.8	56.6	56.3	71.8	61.8	58.3	67	59	58.7	67.5	52.2	60.1	57.4
OsCIPK10	65	77.6	70.5	63.6	74.1	74.5	65	66.7	71.4	75.8	68.3	67.9	64.1	66.7	74.5	66.7	63.4	63.1	69.4	76.9	60.3	67	69.5	68.5	68.2	69	65.6	69.6	73.2	73.8	61.6	68.1	71.6	76.8	68.7	68.6	67.4	73.6	64.1	68	68.9	72.7	70.1	64.4	87.1	71.4	62.8	78.5	71
OsCIPK11	58.6	73.1	62.9	59.4	65.5	66.7	57.4	61.2	64.1	76.1	60	70.1	68.9	62.5	65.7	63.3	57.2	66.5	69.9	69.3	54.4	60.4	65.5	62.4	66.9	62.2	59	62.2	64.1	66.1	56.8	61.4	63.3	75.1	60	69.1	60.6	67.1	58.6	65.1	62.4	66.7	62.5	62	73.3	62	58	71.9	62.7
OsCIPK12	53.5	61.9	59.3	53.5	59.6	62.2	54.6	57.2	59.1	62.8	59.8	73.9	69.4	61.1	56.9	58	53.1	71.7	72.4	61.7	50	57.8	62.2	56.3	62.2	57	53	58.5	58.9	60.2	53	58	58.7	63.1	60.9	73.9	60.2	57.8	51.9	62.8	56.3	61.3	57.4	54.8	62.6	59.3	54.3	65.4	59.4
OsCIPK13	58.1	62.4	59.3	54.4	60.9	61.1	55.6	58.3	59.7	63.4	62.4	71	68.3	63.4	59.9	60.1	56.4	70.6	71	62.6	52.8	58.9	61.3	59.1	61.4	58.3	57.7	59.3	58.5	61.1	53	58.5	59.3	63.8	60.7	70.6	61.3	61.1	54.4	60.3	60.1	62.6	59.3	56.4	64.2	59.9	57.5	66.3	59.7
OsCIPK14	64.2	76.5	67.6	65.6	69.7	73.7	65.8	66.3	69.8	74.5	68.3	65	64.1	66.7	75.9	63.1	63.1	61	65.8	79.7	60.6	62.9	67.2	67.3	64.3	69.5	65.5	69.8	70.2	73.1	63.8	65.4	68	74.5	66.4	64.8	67.7	77	63.1	65.8	66.7	69.2	69.6	63.8	80.1	69	61.2	75.5	68.1
OsCIPK15	63.7	75.2	66.7	65.7	68.5	73.2	65.7	65.8	68.7	72.9	68.3	65	62.7	67	76.5	62.3	64.5	60.2	65.8	78.1	61.1	62.6	65.4	66.6	63.3	68.8	65.1	68.9	69.6	73.2	63.8	64.7	67.1	74.7	65.9	64.2	68.9	76.5	64.3	65.4	66.2	68.1	68.9	63.3	78.3	68.6	59.7	75.3	67.8
OsCIPK16	62.5	66.2	64	61.6	77.2	68.2	62.7	62.9	66	63	62.5	64.2	60.4	65.4	65.1	68.9	60.1	59.8	67.1	68.4	57.7	62.5	64.5	64.5	71.3	63.4	62.9	63.2	76.1	66.9	62.1	62.5	65.1	66.5	62.3	63.1	64.7	65.1	59.2	63.9	63.6	75.9	63.4	60.3	68	66.2	64.7	68.5	65.8
OsCIPK17	74.2	59.9	68.3	59.3	64.5	64.5	58.6	67	69.2	60.5	60.6	58.9	57	58.1	61.7	63.3	73.1	55.8	60.2	63.2	62.1	56.3	63.9	65.6	58.4	67	75.1	67.2	64.1	63.2	57.9	64.8	68.5	62.3	60.1	59.5	59.5	61.2	72	63.5	66.3	65	67.4	88.1	61.7	68.1	61.5	63.6	62.8
OsCIPK18	64.8	79.2	69.6	63.5	74.4	74.8	63.2	64.6	71.6	79.3	65.9	71.4	67.5	69.1	77	66.5	64.3	65.4	71.4	79	59.1	65.2	69.1	68.5	70.9	68.9	64.6	69.6	73.5	75.1	61.3	65	71.6	80.7	68.3	70.3	67	75.5	61.1	68.3	67.6	73.7	70.2	64.6	85.1	71.1	63.7	80	72.4
OsCIPK19	55.9	63.2	63.2	57.7	64	65.7	58.7	60.4	63.6	64.8	63	77.2	74.4	65	60.8	59.6	55.1	75.2	77.4	66.1	52	61.2	66.1	60.6	65.2	60.8	57.5	61.4	61.8	65.9	57.3	60.4	62.2	65.4	63.6	77	63	61.2	54.7	64.2	60.2	63.4	61.4	57.3	66.9	62.4	57.3	68.5	63.4
OsCIPK20	61.6	70	68.5	61.8	68.7	71.7	60.7	65.9	68.7	71.2	65.7	68.9	64.1	66.5	67	65.2	62	64	67.7	74.5	58.6	61.6	66.4	66.1	66	66.5	61.8	67.6	67.8	70.6	59.7	65.5	68.9	71.7	65	68	66.3	68	62	66.2	65.2	70.2	67.8	61.4	74	65.7	60.5	77.9	70
OsCIPK21	37.2	28.5	29.3	27.9	29.4	29.9	27.7	29.7	31.5	27.3	28.7	26	25.9	29	30.6	27.9	37.5	26	27.1	29.6	30.5	24.8	28.4	30.9	25.8	32.6	38.3	30	29.5	29.5	27.3	28.8	31.1	28.8	27.3	26.3	30.4	30.3	36.8	28.8	30.7	27.5	31.3	39.9	30.5	30.1	26.7	30.2	27.3
OsCIPK22	53.9	57.5	57.4	59.6	59.4	57.6	58.5	56.3	58.1	54.7	61.2	54.8	57	59.4	57.2	53.7	56.3	53.8	56.7	56.5	51.9	60.9	53.1	57	52.3	55.2	55.4	57.4	56.8	58.5	55.9	56.1	57.2	55.6	62.7	55.4	59.2	57.2	56.5	52.3	57.8	57.6	55.2	55.3	58.1	56.5	58.8	57.5	55.7
OsCIPK23	69.7	70.4	81.8	61.2	69.7	74.2	63.7	75.1	84.7	69.1	64.6	67.7	63.3	64.1	67.9	65	69.5	61.3	68.1	71.9	66.4	61.8	83.6	75.9	65.4	81.3	69.5	82	70.4	72.8	62.8	74.5	83.3	71.4	64.8	65.6	64.1	69	67.7	83	75.7	71.2	82	69	75.7	82.2	64.1	72	69.4
OsCIPK24	66.4	66.2	75.3	62.9	64.7	67.1	60.5	80.8	74.2	63.9	61.4	65.2	60.2	61.6	65.6	63.8	68	59	64	68.4	62.7	60	71.6	81.5	62.5	74.2	66.4	75.5	65.6	68	61.4	80.6	74.4	65.8	61.8	64.4	63.1	66.2	66.2	71	81	67.5	75.5	66.2	66.9	73.3	60.8	68.5	65.1
OsCIPK25	52.9	57.8	55.6	48.8	58.2	57	51	54.3	58.4	60.1	55.3	67.1	64.6	55.4	54.7	56.6	51.9	64.6	66.3	58.4	50.8	53.7	60.1	54.5	59.1	54.9	52.9	56	56	56.8	49.8	53.5	57.6	60.5	53.3	66.1	57	55.8	51	59.3	54.3	58.2	56	53.5	58.9	57.2	51.6	61.5	56.4
OsCIPK26	59.8	75.3	64.9	61.1	66.3	68.2	58.6	61.9	65.3	76.5	60.2	69.2	66.7	61.3	68.4	65.3	59.2	65	69.8	69.4	54.2	58.4	67.1	62.7	67.7	64.5	60.9	64.1	65.1	66.1	57.2	61.7	64.7	76.7	60.9	68.6	62.1	67.5	58.8	66.5	64.3	67.7	64.9	60.6	73.8	65.3	59	72.8	64.1
OsCIPK27	60.1	63.4	62.1	60.8	64.7	70.5	61.1	59.8	63.2	60.5	63.7	60.3	56.2	61.1	66.7	58	57.9	56	59.8	64.9	59.4	57.6	60	61.7	59	63.6	59.7	64.1	65.9	70.7	63	59.2	63.5	63.6	63.7	59.3	63.1	66.9	59	58.7	60.7	65.9	63.7	58.4	67	61.9	57.5	66.2	75.8
OsCIPK28	44.2	55	48.4	45.9	50.1	51.3	46.4	45.1	49.6	56.3	47	51.9	51.9	47	49.1	49.5	43.4	54.3	51.3	52.4	41	47	52.7	47.8	53.9	46.8	45.1	47.4	49.6	50.9	43.9	45.9	49	56.7	47.8	51.9	46.2	49.6	42.5	52.1	47.9	51.6	47.4	46.4	54.7	48.7	45.7	55.5	50.4
OsCIPK29	53.4	57.5	57.9	59.6	60.4	62.5	59.6	57.8	58.1	56.8	63.7	58.5	56.8	64.1	58.9	55.2	54	55.6	57.3	59.8	49	60	56.4	57.4	55.3	59.4	54.1	58.5	58.5	62.3	58	56.8	58.4	57.6	63.4	58.9	62.3	60.9	55.5	56.6	56.1	59.2	59.1	52.7	61.4	57.9	57.9	61.4	62.1
OsCIPK30	60.7	68.3	64.9	60.9	68.7	67	61.6	63.4	66.2	68.3	62	65.8	62.4	63	64.3	66.6	57.8	62.1	66.9	69.1	56.9	61.8	66	62.4	66.6	65.5	60.1	64.7	67	65.3	60.5	63.2	66	69.3	61.6	65.8	62.6	64.9	58.8	66.4	61.8	66.6	66.2	61.1	70.6	65.5	63.4	72.5	66.4
OsCIPK31	68.5	67.3	80.5	60.7	68.8	69	62.5	74.2	78.3	65.8	62.9	65.4	62.7	63.6	67	65	67.2	61.7	63.6	72.4	66.5	59.1	73.9	73.5	63.7	78.7	68.1	81.6	69.9	69	60.2	72.5	78.1	67.1	62.9	64	62.7	68.8	65.6	73.7	71.1	70.7	80.4	67	71.9	88.9	60.1	69.6	67.8
OsCIPK32	71.4	67.3	87.1	63.9	72.4	71.2	66	74.8	82.7	66.8	65.5	65	62.5	64.7	68.3	66.5	71	61.3	65.2	74	68	60.7	77.4	74.7	65.2	85.2	70.7	89.3	71.5	70.1	64.6	73.8	82.1	69	64.6	64	64.2	69.9	68.7	77.2	73.1	70.7	87.3	67.7	71.3	86.9	61.5	70.1	65.2
OsCIPK33	69.2	67.3	86.6	61.5	70.3	69.4	63.7	72.9	82.2	67	63.2	65.2	62.4	63	65.9	67	68.1	61	65.4	70.9	66.1	60.2	77.4	73.1	64.8	82.4	67.8	86.6	68.9	67.8	62.1	72.9	80.8	69.7	63.7	64.2	61.2	67.4	65.9	77.2	72.7	69.8	84.8	67.5	69.6	85.9	62.1	69.6	64.5
OsCIPK34	63.3	60.3	66.3	58.3	62.5	61.2	57.8	63.8	64.7	59.1	59.6	59.1	55.8	58.6	62.2	58	64.7	55.8	61.5	64	70.2	56.7	61.6	63.5	56.1	66.7	62.8	66.1	61	61.8	57.8	62.1	65.3	60.6	57.6	58.7	59.2	61.2	63.1	61.2	61.8	61	66.9	62.7	63.2	65.3	57.7	62.3	58.1
[truncated: 29 more columns]
