# Supplementary material for: Identification and characterization of CBL and CIPK gene families in canola (Brassica napus L.)
Source: BMC Plant Biol. 2014 Jan 7;14:8. doi: 10.1186/1471-2229-14-8 (PMC3890537; doi:10.1186/1471-2229-14-8)
Supplement: Additional file 5 — List of identified calcineurin B-like (CBL) genes in other species. [file 1471-2229-14-8-S5.xls]

## Sheet: CBL
Additional file 5: List of identified calcineurin B-like (CBL) genes in other species.
Species	protein name	Locus ID	GenBank Accession No.	Affymetrix GeneChip Probe	reference/source
Arabidopsis thaliana	AtCBL1	At4g17615	AAC26008	245251_at	Kim et al.Interaction specificity of Arabidopsis calcineurin B-like calcium sensors and their target kinases.Plant Physiol. 2000, 124(4):1844-53. Kolukisaoglu et al. Calcium sensors and their interacting protein kinases: genomics of the Arabidopsis and rice CBL-CIPK signaling networks.Plant Physiol. 2004, 134(1):43-58
	AtCBL2	At5g55990	AAC26009	248001_at
	AtCBL3	At4g26570	AAC26010	253982_at
	AtCBL4	At5g24270	AAC26110	249783_at
	AtCBL5	At4g01420	CAB80951	255574_at
	AtCBL6	At4g16350	AAG28400	245300_at
	AtCBL7	At4g26560	AAG10059	253968_at
	AtCBL8	At1g64480	AAL10300	262004_at
	AtCBL9	At5g47100	AAL10301	248827_at
	AtCBL10	At4g33000	AAO72364	253412_at
Brachypodium distachyon	BdCBL-Bradi4g02740.1	Bradi4g02740.1	XM_003577692		this study
	BdCBL- Bradi4g41910.2	Bradi4g41910.2	XM_003578829
	BdCBL-Bradi3g33700.1	Bradi3g33700.1	XM_003574302
	BdCBL-Bradi3g10640.1	Bradi3g10640.1	XM_003572631
	BdCBL-Bradi3g43510.1	Bradi3g43510.1	XM_003572480
	BdCBL-Bradi2g41730.1	Bradi2g41730.1	XM_003569206
	BdCBL-Bradi2g18740.1	Bradi2g18740.1	XM_003567977
	BdCBL-Bradi1g78640.1	Bradi1g78640.1	XM_003559001
Brassica napus	BnaCBL1		JQ708046		this study
	BnaCBL2		JQ708048
	BnaCBL3		JQ708049
	BnaCBL4		JQ708050
	BnaCBL9		JQ708051
	BnaCBL10		JQ708047
Glycine max		Glyma08g44580.1	GmCBL-NM_001254010.pro		this study
		Glyma17g00830.3	GmCBL-NM_001254979.pro
		Glyma04g41430.2	GmCBL-XM_003523320.pro
		Glyma05g36800.2	GmCBL-XM_003524387.pro
		Glyma06g13420.1	GmCBL-XM_003526666.pro
		Glyma07g39936.1	GmCBL-XM_003529635.pro
		Glyma07g01300.2	GmCBL-XM_003529855.pro
		Glyma09g01870.4	GmCBL-XM_003534940.pro
		Glyma11g04160.2	GmCBL-XM_003538711.pro
		Glyma17g34761.1	GmCBL-XM_003549306.pro
		Glyma17g15893.1	GmCBL-XM_003550876.pro
		Glyma18g08230.2	GmCBL-XM_003551351.pro
Gossypium hirsutum	GhCBL2		EU085039		Gao et al.Co-expression and preferential interaction between two calcineurin B-like proteins and a CBL-interacting protein kinase from cotton.Plant Physiol Biochem. 2008, 46(10):935-40
	GhCBL3		EU085040
Gossypium raimondii	GrCBL-Gorai010G101400.1	Gorai010G101400.1			this study
	GrCBL-Gorai009G450400.1	Gorai009G450400.1
	GrCBL-Gorai009G045600.1	Gorai009G045600.1
	GrCBL-Gorai004G191400.1	Gorai004G191400.1
	GrCBL-Gorai007G015400.1	Gorai007G015400.1
	GrCBL-Gorai007G030300.1	Gorai007G030300.1
	GrCBL-Gorai013G150400.1	Gorai013G150400.1
	GrCBL-Gorai002G102900.1	Gorai002G102900.1
	GrCBL-Gorai003G178700.1	Gorai003G178700.1
	GrCBL-Gorai008G255800.1	Gorai008G255800.1
	GrCBL-Gorai006G214700.1	Gorai006G214700.1
	GrCBL-Gorai006G036500.1	Gorai006G036500.1
	GrCBL-Gorai006G207100.1	Gorai006G207100.1
Malus domestica	MdCBL-MDP0000464276	MDP0000464276			this study
	MdCBL-MDP0000207134	MDP0000207134
	MdCBL-MDP0000294682	MDP0000294682
	MdCBL-MDP0000119547	MDP0000119547
	MdCBL-MDP0000282880	MDP0000282880
	MdCBL-MDP0000178214	MDP0000178214
	MdCBL-MDP0000137075	MDP0000137075
	MdCBL-MDP0000155124	MDP0000155124
	MdCBL-MDP0000186655	MDP0000186655
	MdCBL-MDP0000207491	MDP0000207491
	MdCBL-MDP0000774066	MDP0000774066
	MdCBL-MDP0000263313	MDP0000263313
	MdCBL-MDP0000259502	MDP0000259502
	MdCBL-MDP0000262916	MDP0000262916
	MdCBL-MDP0000256696	MDP0000256696
	MdCBL-MDP0000318862	MDP0000318862
	MdCBL-MDP0000937817	MDP0000937817
Medicago truncata	MtCBL-MTR_091s0022	MTR_091s0022			this study
	MtCBL-MTR_139s0037	MTR_139s0037
	MtCBL-Medtr4g113510.1	Medtr4g113510.1
	MtCBL-Medtr3g091440.1	Medtr3g091440.1
	MtCBL-Medtr2g027520.1	Medtr2g027520.1
	MtCBL-Medtr2g027480.1	Medtr2g027480.1
	MtCBL-Medtr1g016430.1	Medtr1g016430.1
	MtCBL-Medtr5g096420.1	Medtr5g096420.1
	MtCBL-Medtr5g013560.1	Medtr5g013560.1
	MtCBL-Medtr3g060730.1	Medtr3g060730.1
	MtCBL-Medtr2g027440.1	Medtr2g027440.1
Oryza sativa	OsCBL1	LOC_Os10g41510	DQ201195	Os.22461.1.S1_at	Gu et al. Expression analysis of the calcineurin B-like gene family in rice (Oryza sativa L.) under environmental stresses.Gene. 2008,415(1-2):1-12. Kolukisaoglu et al. Calcium sensors and their interacting protein kinases: genomics of the Arabidopsis and rice CBL-CIPK signaling networks.Plant Physiol. 2004, 134(1):43-58
	OsCBL2	LOC_Os12g40510	DQ201196	Os.17170.1.S1_at
	OsCBL3	LOC_Os03g42840	DQ201197	Os.9954.1.S1_at
	OsCBL4	LOC_Os05g45810	DQ201198	Os.49658.1.S1_at
	OsCBL5	LOC_Os01g41510	DQ201199	Os.23476.1.A1_at
	OsCBL6	LOC_Os12g06510	DQ201200	Os.9447.1.S1_at
	OsCBL7	LOC_Os02g18880	DQ201201	OsAffx.12108.1.S1_at
	OsCBL8	LOC_Os02g18930	DQ201202	OsAffx.24314.1.S1_at
	OsCBL9	LOC_Os01g39770	DQ201203	Os.45999.1.S1_x_at
	OsCBL10	LOC_Os01g51420	DQ201204	OsAffx.11559.1.S1_at
Ostreococcus lucimarinus	OlCBL1	Olucimarinus|eugene.1500010070|27748	XM_001421675,XP_001421712		Batistic O, Kudla J. Plant calcineurin B-like proteins and their interacting protein kinases.Biochim Biophys Acta. 2009 , 1793(6):985-92. this study
Ostreococcus tauri	OtCBL1	Ot16g00900	XM_003083492, FJ901250		Weinl S, Kudla J.The CBL-CIPK Ca(2+)-decoding signaling network: function and perspectives.New Phytol. 2009, 184(3):517-28. Batistic O, Kudla J. Plant calcineurin B-like proteins and their interacting protein kinases.Biochim Biophys Acta. 2009 , 1793(6):985-92
Phaseolus vulgaris	PvCBL1		AB378095		Hamada et al.Expression and interaction of the CBLs and CIPKs from immature seeds of kidney bean (Phaseolus vulgaris L.).Phytochemistry. 2009,70(4):501-7.
	PvCBL2		AB378096
Physcomitrella patens	PpCBL-Pp1s28_66V6.1	Pp1s28_66V6.1	FJ901251		Weinl S, Kudla J.The CBL-CIPK Ca(2+)-decoding signaling network: function and perspectives.New Phytol. 2009, 184(3):517-28. this study
	PpCBL-Pp1s64_196V6.1	Pp1s64_196V6.1	FJ901252
	PpCBL-Pp1s107_63V6.1	Pp1s107_63V6.1	FJ901253
	PpCBL-Pp1s4_347V6.1	Pp1s4_347V6.1	FJ901254
	PpCBL-Pp1s65_59V6.1	Pp1s65_59V6.1
Pisum sativum	PsCBL1		AY883569		Mahajan et al. Cloning and characterization of CBL-CIPK signalling components from a legume (Pisum sativum).FEBS J. 2006,273(5):907-25
Solanum lycopersicum	SlCBL-Solyc00g034810.1.1	Solyc00g034810.1.1			this study
	SlCBL-Solyc06g060980.1.1	Solyc06g060980.1.1
	SlCBL-Solyc06g051970.2.1	Solyc06g051970.2.1
	SlCBL-Solyc02g032310.1.1	Solyc02g032310.1.1
	SlCBL-Solyc03g083320.2.1	Solyc03g083320.2.1
	SlCBL-Solyc07g065820.2.1	Solyc07g065820.2.1
	SlCBL-Solyc08g007160.2.1	Solyc08g007160.2.1
	SlCBL-Solyc08g054570.1.1	Solyc08g054570.1.1
	SlCBL-Solyc08g065330.2.1	Solyc08g065330.2.1
	SlCBL-Solyc08g077770.2.1	Solyc08g077770.2.1
	SlCBL-Solyc08g036590.1.1	Solyc08g036590.1.1
	SlCBL-Solyc12g015870.1.1	Solyc12g015870.1.1
	SlCBL-Solyc12g055920.1.1	Solyc12g055920.1.1
Sorghum bicolor	SbCBL1	Sb01g028750.1	FJ901259		Weinl S, Kudla J.The CBL-CIPK Ca(2+)-decoding signaling network: function and perspectives.New Phytol. 2009, 184(3):517-28. this study
	SbCBL2	Sb08g003930.1	FJ901264
	SbCBL3	Sb08g020190.1	FJ901265
	SbCBL4	Sb03g026940.1	FJ901261
	SbCBL5	Sb04g011330.1	FJ901263
	SbCBL6	Sb03g032690.1	FJ901262
	SbCBL7	Sb03g025930.1	FJ901260
	SbCBL8	Sb09g026650.1
Zea mays	ZmCBL1		EU907931		Wang et al. Overexpression of a putative maize calcineurin B-like protein in Arabidopsis confers salt tolerance.Plant Mol Biol. 2007,65(6):733-46
	ZmCBL2-1		EU907932
	ZmCBL2-2		EU907933
	ZmCBL3		EU907934
	ZmCBL5		EU907935
	ZmCBL6		EU907936
	ZmCBL8		EU907937
	ZmCBL10		EU907938
The respective sequences, except those from canola, were either downloaded from public NCBI database (http://www.ncbi.nlm.nih.gov) according to published papers in Pubmed, or idendtified from Phytozome database (www.phytozome.com) as described in the "Methods" section. The protein name of each CBL is depicted by a two to three-letter code denoting the species in combination with numbers or locus …
