# Supplementary material for: Identification and characterization of CBL and CIPK gene families in canola (Brassica napus L.)
Source: BMC Plant Biol. 2014 Jan 7;14:8. doi: 10.1186/1471-2229-14-8 (PMC3890537; doi:10.1186/1471-2229-14-8)
Supplement: Additional file 6 — List of identified CBL-interacting protein kinase (CIPK) genes in other species. [file 1471-2229-14-8-S6.xls]

## Sheet: CIPK
Additional file 6: List of identified CBL-interacting protein kinase (CIPK) genes in other species.
Species	protein name	Locus ID	GenBank Accession No.	No. of introns	GeneChip Probe	note	reference/source
Arabidopsis thaliana	AtCIPK1	At3g17510	AAG28776	8	258350_at		Shi et al.Novel protein kinases associated with calcineurin B-like calcium sensors in Arabidopsis.Plant Cell. 1999, 11(12):2393-405. Kolukisaoglu et al. Calcium sensors and their interacting protein kinases: genomics of the Arabidopsis and rice CBL-CIPK signaling networks.Plant Physiol. 2004 Jan;134(1):43-58
	AtCIPK2	At5g07070	AAF86506	0	250673_at
	AtCIPK3	At2g26980	AAF86507	13	266313_at
	AtCIPK4	At4g14580	AAG01367	0	245563_at
	AtCIPK5	At5g10930	AAF86504	0	250408_at
	AtCIPK6	At4g30960	AAF86505	0	253550_at
	AtCIPK7	At3g23000	AAK16682	0	257771_at
	AtCIPK8	At4g24400	AAK16683	13	254167_at
	AtCIPK9	At1g01140	AAK16684	12	261581_at
	AtCIPK10	At5g58380	AAK16685	0	247820_at
	AtCIPK11	At2g30360	AAK16686	0	255872_at
	AtCIPK12	At4g18700	AAK16687	0	254636_at
	AtCIPK13	At2g34180	AAK16688	0	267045_at
	AtCIPK14	At5g01820	AAK16689	0	251060_at
	AtCIPK15	At5g01810	AAK16692	3	251059_at
	AtCIPK16	At2g25090	AAK50348	1	264375_at
	AtCIPK17	At1g48260	AAK64513	9	262244_at
	AtCIPK18	At1g29230	AAK59695	0	260885_at
	AtCIPK19	At5g45810	AAK50347	0	248909_at
	AtCIPK20	At5g45820	AAK61493	0	248910_at
	AtCIPK21	At5g57630	AAK59696	8	247867_at
	AtCIPK22	At2g38490	AF450478	0	267032_at
	AtCIPK23	At1g30270	AAK61494	13	245775_at
	AtCIPK24	At5g35410	AAF62923	13	246614_at
	AtCIPK25	At5g25110	AF44226	0	246922_at
	AtCIPK26	At5g21326	NP_850861	12	#N/A
Brachypodium distachyon	BdCIPK-Bradi2g50430.1	Bradi2g50430.1					this study
	BdCIPK-Bradi2g06530.1	Bradi2g06530.1
	BdCIPK-Bradi2g50440.1	Bradi2g50440.1
	BdCIPK-Bradi2g11220.1	Bradi2g11220.1
	BdCIPK-Bradi2g19970.1	Bradi2g19970.1
	BdCIPK-Bradi2g40500.2	Bradi2g40500.2
	BdCIPK-Bradi2g32587.1	Bradi2g32587.1
	BdCIPK-Bradi2g06550.1	Bradi2g06550.1
	BdCIPK-Bradi2g22350.1	Bradi2g22350.1
	BdCIPK-Bradi2g53670.1	Bradi2g53670.1
	BdCIPK-Bradi4g26410.1	Bradi4g26410.1
	BdCIPK-Bradi4g02557.1	Bradi4g02557.1
	BdCIPK-Bradi4g30380.1	Bradi4g30380.1
	BdCIPK-Bradi4g25880.1	Bradi4g25880.1
	BdCIPK-Bradi4g30390.1	Bradi4g30390.1
	BdCIPK-Bradi4g44460.1	Bradi4g44460.1
	BdCIPK-Bradi1g20160.1	Bradi1g20160.1
	BdCIPK-Bradi1g17820.1	Bradi1g17820.1
	BdCIPK-Bradi1g58400.1	Bradi1g58400.1
	BdCIPK-Bradi1g38340.1	Bradi1g38340.1
	BdCIPK-Bradi1g36520.1	Bradi1g36520.1
	BdCIPK-Bradi1g63080.1	Bradi1g63080.1
	BdCIPK-Bradi1g64010.1	Bradi1g64010.1
	BdCIPK-Bradi1g17250.1	Bradi1g17250.1
	BdCIPK-Bradi1g14200.1	Bradi1g14200.1
	BdCIPK-Bradi1g76760.1	Bradi1g76760.1
	BdCIPK-Bradi3g02600.1	Bradi3g02600.1
	BdCIPK-Bradi3g04630.1	Bradi3g04630.1
	BdCIPK-Bradi3g05790.2	Bradi3g05790.2
	BdCIPK-Bradi3g36910.1	Bradi3g36910.1
Brassica napus	BnaCIPK1		JQ708052				this study
	BnaCIPK3		JQ708061
	BnaCIPK5		JQ708062
	BnaCIPK6		JQ708063
	BnaCIPK7		JQ708064
	BnaCIPK8		JQ708065
	BnaCIPK9		JQ708066
	BnaCIPK10		JQ708053
	BnaCIPK11		JQ708054
	BnaCIPK12		JQ708055
	BnaCIPK14		KC414027
	BnaCIPK15		JQ708056
	BnaCIPK17		JQ708057
	BnaCIPK23		JQ708058
	BnaCIPK24		JQ708059
	BnaCIPK25		KC414028
	BnaCIPK26		JQ708060
Gossypium hirsutum	GhCIPK1		EF363689				Gao et al.Co-expression and preferential interaction between two calcineurin B-like proteins and a CBL-interacting protein kinase from cotton.Plant Physiol Biochem. 2008, 46(10):935-40
	GhCIPK		JF722181
	GhCIPK		JF722180
Gossypium raimondii	GrCIPK-Gorai010G159900.1	Gorai010G159900.1					this study
	GrCIPK-Gorai010G168100.1	Gorai010G168100.1
	GrCIPK-Gorai010G032200.1	Gorai010G032200.1
	GrCIPK-Gorai010G159800.1	Gorai010G159800.1
	GrCIPK-Gorai010G220100.1	Gorai010G220100.1
	GrCIPK-Gorai010G118500.1	Gorai010G118500.1
	GrCIPK-Gorai010G218000.1	Gorai010G218000.1
	GrCIPK-Gorai010G241700.1	Gorai010G241700.1
	GrCIPK-Gorai010G063300.1	Gorai010G063300.1
	GrCIPK-Gorai010G112400.1	Gorai010G112400.1
	GrCIPK-Gorai009G294400.1	Gorai009G294400.1
	GrCIPK-Gorai009G062200.1	Gorai009G062200.1
	GrCIPK-Gorai009G124100.1	Gorai009G124100.1
	GrCIPK-Gorai009G076400.1	Gorai009G076400.1
	GrCIPK-Gorai009G161600.1	Gorai009G161600.1
	GrCIPK-Gorai009G226900.1	Gorai009G226900.1
	GrCIPK-Gorai009G055400.1	Gorai009G055400.1
	GrCIPK-Gorai004G101600.1	Gorai004G101600.1
	GrCIPK-Gorai007G112100.1	Gorai007G112100.1
	GrCIPK-Gorai013G216700.1	Gorai013G216700.1
	GrCIPK-Gorai003G152300.1	Gorai003G152300.1
	GrCIPK-Gorai003G152000.1	Gorai003G152000.1
	GrCIPK-Gorai005G005600.1	Gorai005G005600.1
	GrCIPK-Gorai005G005400.1	Gorai005G005400.1
	GrCIPK-Gorai011G047700.1	Gorai011G047700.1
	GrCIPK-Gorai011G210500.1	Gorai011G210500.1
	GrCIPK-Gorai011G129300.1	Gorai011G129300.1
	GrCIPK-Gorai011G038800.1	Gorai011G038800.1
	GrCIPK-Gorai008G129500.1	Gorai008G129500.1
	GrCIPK-Gorai001G132200.1	Gorai001G132200.1
	GrCIPK-Gorai001G151000.1	Gorai001G151000.1
	GrCIPK-Gorai001G032000.1	Gorai001G032000.1
	GrCIPK-Gorai001G037600.1	Gorai001G037600.1
	GrCIPK-Gorai006G121600.1	Gorai006G121600.1
	GrCIPK-Gorai006G092100.1	Gorai006G092100.1
	GrCIPK-Gorai006G234300.1	Gorai006G234300.1
	GrCIPK-Gorai006G089200.1	Gorai006G089200.1
	GrCIPK-Gorai006G081600.1	Gorai006G081600.1
Hordeum brevisubulatum	HbCIPK2		JN831652				Li et al. HbCIPK2, a novel CBL-interacting protein kinase from halophyte Hordeum brevisubulatum, confers salt and osmotic stress tolerance.Plant Cell Environ. 2012,35(9):1582-600
Malus domestica	MdCIPK-MDP0000278839	MDP0000278839					this study
	MdCIPK-MDP0000167597	MDP0000167597
	MdCIPK-MDP0000158876	MDP0000158876
	MdCIPK-MDP0000446955	MDP0000446955
	MdCIPK-MDP0000126770	MDP0000126770
	MdCIPK-MDP0000060056	MDP0000060056
	MdCIPK-MDP0000859587	MDP0000859587
	MdCIPK-MDP0000194413	MDP0000194413
	MdCIPK-MDP0000300274	MDP0000300274
	MdCIPK-MDP0000127732	MDP0000127732
	MdCIPK-MDP0000165729	MDP0000165729
	MdCIPK-MDP0000507969	MDP0000507969
	MdCIPK-MDP0000197160	MDP0000197160
	MdCIPK-MDP0000154855	MDP0000154855
	MdCIPK-MDP0000247429	MDP0000247429
	MdCIPK-MDP0000233037	MDP0000233037
	MdCIPK-MDP0000128057	MDP0000128057
	MdCIPK-MDP0000270573	MDP0000270573
	MdCIPK-MDP0000320872	MDP0000320872
	MdCIPK-MDP0000216765	MDP0000216765
	MdCIPK-MDP0000287150	MDP0000287150
	MdCIPK-MDP0000303735	MDP0000303735
	MdCIPK-MDP0000870727	MDP0000870727
	MdCIPK-MDP0000256347	MDP0000256347
	MdCIPK-MDP0000129860	MDP0000129860
	MdCIPK-MDP0000314872	MDP0000314872
	MdCIPK-MDP0000614281	MDP0000614281
	MdCIPK-MDP0000230405	MDP0000230405
	MdCIPK-MDP0000800300	MDP0000800300
	MdCIPK-MDP0000146449	MDP0000146449
	MdCIPK-MDP0000136806	MDP0000136806
	MdCIPK-MDP0000303485	MDP0000303485
	MdCIPK-MDP0000233288	MDP0000233288
	MdCIPK-MDP0000313460	MDP0000313460
	MdCIPK-MDP0000632173	MDP0000632173
	MdCIPK-MDP0000796828	MDP0000796828
	MdCIPK-MDP0000747045	MDP0000747045
	MdCIPK-MDP0000060059	MDP0000060059
	MdCIPK-MDP0000249604	MDP0000249604
	MdCIPK-MDP0000277672	MDP0000277672
	MdCIPK-MDP0000880453	MDP0000880453
	MdCIPK-MDP0000226074	MDP0000226074
Medicago truncata	MtCIPK_AC231371_11.1		AC231371_11.1				this study
	MtCIPK-Medtr2g049790.1	Medtr2g049790.1
	MtCIPK-Medtr2g045470.1	Medtr2g045470.1
	MtCIPK-Medtr6g012990.1	Medtr6g012990.1
	MtCIPK-Medtr5g088350.1	Medtr5g088350.1
	MtCIPK-Medtr5g075100.1	Medtr5g075100.1
	MtCIPK-Medtr5g075060.1	Medtr5g075060.1
	MtCIPK-Medtr5g022030.1	Medtr5g022030.1
	MtCIPK-Medtr5g067150.1	Medtr5g067150.1
	MtCIPK-Medtr1g050970.1	Medtr1g050970.1
	MtCIPK-Medtr4g131060.1	Medtr4g131060.1
	MtCIPK-Medtr4g114670.1	Medtr4g114670.1
	MtCIPK-Medtr4g123940.1	Medtr4g123940.1
	MtCIPK-Medtr4g066710.1	Medtr4g066710.1
	MtCIPK-Medtr4g128820.1	Medtr4g128820.1
Oryza sativa	OsCIPK01	LOC_Os01g18800		12	Os.3663.1.S1_at		Xiang et al. Characterization of stress-responsive CIPK genes in rice for stress tolerance improvement.Plant Physiol. 2007,144(3):1416-28.Kolukisaoglu et al. Calcium sensors and their interacting protein kinases: genomics of the Arabidopsis and rice CBL-CIPK signaling networks.Plant Physiol. 2004 Jan;134(1):43-58
	OsCIPK02	LOC_Os07g48100		0	Os.4627.1.S1_x_at
	OsCIPK03	LOC_Os03g20380		12	Os.12261.1.S1_a_at
	OsCIPK04	LOC_Os12g41090		0	OsAffx.20067.1.S1_s_at
	OsCIPK05	LOC_Os01g10890		0	Os.1411.1.S1_at
	OsCIPK06	LOC_Os08g34240		0	Os.55509.1.S1_at
	OsCIPK07	LOC_Os03g43440		0	Os.19815.1.S1_at
	OsCIPK08	LOC_Os01g35184		13	Os.41019.1.S1_at	excluded from phylogenetic analysis
	OsCIPK09	LOC_Os03g03510		13	OsAffx.12721.1.S1_at
	OsCIPK10	LOC_Os03g22050		0	Os.8095.1.S1_at
	OsCIPK11	LOC_Os01g60910		0	Os.32752.2.S1_s_at
	OsCIPK12	LOC_Os01g55450		0	Os.32856.1.S1_at
	OsCIPK13	LOC_Os01g10870		0	OsAffx.11003.1.S1_s_at
	OsCIPK14	LOC_Os12g02200		0	Os.1310.1.S1_a_at
	OsCIPK15	LOC_Os11g02240		0	Os.1310.1.S1_a_at
	OsCIPK16	LOC_Os09g25090		0	Os.11334.1.S1_x_at
	OsCIPK17	LOC_Os05g04550		11	Os.50890.1.S1_at
	OsCIPK18	LOC_Os05g26820		0	Os.49675.1.S1_at
	OsCIPK19	LOC_Os05g43840		0	Os.12680.1.S1_at
	OsCIPK20	LOC_Os05g11790		0	Os.54906.1.S1_at
	OsCIPK21	LOC_Os07g44290		12	Os.26927.1.S1_at	excluded from phylogenetic analysis
	OsCIPK22	LOC_Os05g26940		0	OsAffx.27033.1.S1_at
	OsCIPK23	LOC_Os07g05620		13	Os.27738.1.S1_at
	OsCIPK24	LOC_Os06g40370		13	Os.15639.1.S1_at
	OsCIPK25	LOC_Os06g35160		0	Os.6270.1.S1_at
	OsCIPK26	LOC_Os02g06570		0	Os.27081.1.A1_at
	OsCIPK27	LOC_Os09g25100		0	OsAffx.30829.2.S1_at
	OsCIPK28	LOC_Os05g39870		0	OsAffx.15033.1.S1_at
	OsCIPK29	LOC_Os07g48090		0	Os.17787.1.S1_at
	OsCIPK30	LOC_Os01g55440		0	Os.12657.1.S1_at
	OsCIPK31	LOC_Os07g48760		14	OsAffx.16766.1.S1_at		this study
	OsCIPK32	LOC_Os12g03810		14	Os.10274.1.S1_a_at
	OsCIPK33	LOC_Os11g03970		14	Os.10274.1.S1_a_at
	OsCIPK34	LOC_Os02g08140		13	Os.27561.1.S1_at
Ostreococcus lucimarinus	OlCIPK1	Olucimarinus|e_gwEuk.13.203.1|41712	XM_001420876, XP_001420913				Batistic O, Kudla J. Plant calcineurin B-like proteins and their interacting protein kinases.Biochim Biophys Acta. 2009 , 1793(6):985-92. this study
Ostreococcus tauri	OtCIPK1	Ot13g00830	XM_003082506, FJ901183.1				Weinl S, Kudla J.The CBL-CIPK Ca(2+)-decoding signaling network: function and perspectives.New Phytol. 2009, 184(3):517-28. Batistic O, Kudla J. Plant calcineurin B-like proteins and their interacting protein kinases.Biochim Biophys Acta. 2009 , 1793(6):985-92
Phaseolus vulgaris	PvCIPK1		AB378090				Hamada et al.Expression and interaction of the CBLs and CIPKs from immature seeds of kidney bean (Phaseolus vulgaris L.).Phytochemistry. 2009,70(4):501-7.
	PvCIPK2		AB378091
	PvCIPK3		AB378092
	PvCIPK4		AB378093
	PvCIPK5		AB378094
Physcomitrella patens	PpCIPK-Pp1s15_28V6.1	Pp1s15_28V6.1	XM_001754684				Weinl S, Kudla J.The CBL-CIPK Ca(2+)-decoding signaling network: function and perspectives.New Phytol. 2009, 184(3):517-28. this study
	PpCIPK-Pp1s30_102V6.1	Pp1s30_102V6.1	XM_001757843
	PpCIPK-Pp1s58_13V6.1	Pp1s58_13V6.1	FJ901187, XM_001762865
	PpCIPK-Pp1s79_209V6.1	Pp1s79_209V6.1	FJ901188, XM_001765811
	PpCIPK-Pp1s186_77V6.1	Pp1s186_77V6.1	FJ901189, XM_001775080
	PpCIPK-Pp1s205_16V6.1	Pp1s205_16V6.1	XM_001776330
	PpCIPK-Pp1s211_132V6.1	Pp1s211_132V6.1	FJ901191, XM_001776794
Pisum sativum	PsCIPK1		AY191840				Mahajan et al. Cloning and characterization of CBL-CIPK signalling components from a legume (Pisum sativum).FEBS J. 2006,273(5):907-25.
Solanum lycopersicum (Lycopersicon esculentum)	SlCIPK-Solyc04g076810.2.1	Solyc04g076810.2.1					this study
	SlCIPK-Solyc06g007430.1.1	Solyc06g007430.1.1
	SlCIPK-Solyc06g082440.1.1	Solyc06g082440.1.1
	SlCIPK-Solyc06g068450.1.1	Solyc06g068450.1.1
	SlCIPK-Solyc06g007440.2.1	Solyc06g007440.2.1
	SlCIPK-Solyc02g021440.2.1	Solyc02g021440.2.1
	SlCIPK-Solyc02g072530.1.1	Solyc02g072530.1.1
	SlCIPK-Solyc02g083850.2.1	Solyc02g083850.2.1
	SlCIPK-Solyc02g072540.2.1	Solyc02g072540.2.1
	SlCIPK-Solyc03g005330.1.1	Solyc03g005330.1.1
	SlCIPK-Solyc03g006110.2.1	Solyc03g006110.2.1
	SlCIPK-Solyc07g005440.1.1	Solyc07g005440.1.1
	SlCIPK-Solyc11g062410.1.1	Solyc11g062410.1.1
	SlCIPK-Solyc05g052270.1.1	Solyc05g052270.1.1
	SlCIPK-Solyc05g047600.2.1	Solyc05g047600.2.1
	SlCIPK-Solyc05g053210.2.1	Solyc05g053210.2.1
	SlCIPK-Solyc01g008850.2.1	Solyc01g008850.2.1
	SlCIPK-Solyc08g067310.1.1	Solyc08g067310.1.1
	SlCIPK-Solyc12g009570.1.1	Solyc12g009570.1.1
	SlCIPK-Solyc12g010130.1.1	Solyc12g010130.1.1
	SlCIPK-Solyc12g098910.1.1	Solyc12g098910.1.1
	SlCIPK-Solyc09g083100.1.1	Solyc09g083100.1.1
	SlCIPK-Solyc09g018280.1.1	Solyc09g018280.1.1
Zea mays	ZmCIPK16		EU907939				Chen et al. Identification and characterization of putative CIPK genes in maize. J Genet Genomics. 2011,38(2):77-87
	ZmCIPK29		EU954720
	ZmCIPK16		EU955612
	ZmCIPK21		EU956349
	ZmCIPK3		EU956793
	ZmCIPK35		EU957480
The respective sequences, except those from canola, were either downloaded from public NCBI database (http://www.ncbi.nlm.nih.gov) according to published papers in Pubmed, or idendtified from Phytozome database (www.phytozome.com) as described in the "Methods" section. The protein name of each CIPK is depicted by a two to three-letter code denoting the species in combination with numbers or locus…
