# Supplementary material for: Identification and characterization of CBL and CIPK gene families in canola (Brassica napus L.)
Source: BMC Plant Biol. 2014 Jan 7;14:8. doi: 10.1186/1471-2229-14-8 (PMC3890537; doi:10.1186/1471-2229-14-8)
Supplement: Additional file 10 — Subcellular localization predictions of BnaCBL and BnaCIPK proteins. [file 1471-2229-14-8-S10.xls]

## Sheet: Sheet1
Additional file 10: Prediction of subcellular localizations of CBLs and CIPKs from canola (Brassica napus L.)
protein	PSORT	CELLO	TargetP	ESLPred	TMHMM
BnaCBL1	nuc,cyt	cyt	_	cyt	No
BnaCBL2	ext,cyt	cyt	_	cyt	No
BnaCBL3	cyt,nuc	cyt	_	cyt	No
BnaCBL4	cyt	cyt	_	cyt	No
BnaCBL9	cyt,cys	cyt	_	cyt	No
BnaCBL10	mit,cyt	cyt	sec	cyt	1
BnaCIPK1	chl,ER	nuc	_	cyt	No
BnaCIPK3	mit,chl	cyt,nuc	mit	cyt	No
BnaCIPK5	cyt	cyt	_	cyt	No
BnaCIPK6	pm,cyt	cyt	_	cyt	No
BnaCIPK7	cyt	mit,chl	_	cyt	No
BnaCIPK8	ER,chl	cyt	_	cyt	No
BnaCIPK9	chl,mit	cyt	mit	cyt	No
BnaCIPK10	cyt,nuc	cyt	_	cyt	No
BnaCIPK11	cyt,nuc	cyt	_	cyt	No
BnaCIPK12	cyt	cyt	_	cyt	No
BnaCIPK14	cyt,ER	mit,cyt	_	mit	No
BnaCIPK15	cyt,ER	cyt	mit	cyt	No
BnaCIPK17	chl,nuc	nuc,cyt	_	cyt	No
BnaCIPK23	mit,chl	mit	chl	cyt	No
BnaCIPK24	chl,ER	mit,cyt	_	mit	No
BnaCIPK25	cyt,cys	cyt	_	cyt	No
BnaCIPK26	mit,chl	cyt	mit	cyt	No
Subcellular localizations are predicted using four different programs, one is PSORT (http://psort.nibb.ac.jp) , the second is CELLO v2.5 (http://cello.life.nctu.edu.tw) , the third is TargetP (http://www.cbs.dtu.dk/services/TargetP/) and, the fourth is ESLPred (http://www.imtech.res.in/raghava/eslpred/index.html). nuc,nuclear; cyt,cytoplasm;pp,perplasm; mit,mitochondria; chl,chloroplast; pm,plasm…
