# Supplementary material for: Identification and characterization of CBL and CIPK gene families in canola (Brassica napus L.)
Source: BMC Plant Biol. 2014 Jan 7;14:8. doi: 10.1186/1471-2229-14-8 (PMC3890537; doi:10.1186/1471-2229-14-8)
Supplement: Additional file 11 — Arabidopsis CBL and CIPK expression profiles to different abitoic stresses. [file 1471-2229-14-8-S11.xls]

## Sheet: AtCBL
Additional file 11A. Arabidopsis CBL expression profiles to different abiotic stresses.
	Gene	AtCBL1		AtCBL2		AtCBL3		AtCBL4		AtCBL5		AtCBL6		AtCBL7		AtCBL8		AtCBL9		AtCBL10
Treatment		Fold-Change	p-value	Fold-Change	p-value	Fold-Change	p-value	Fold-Change	p-value	Fold-Change	p-value	Fold-Change	p-value	Fold-Change	p-value	Fold-Change	p-value	Fold-Change	p-value	Fold-Change	p-value
ABA	ABA (1 h) / mock treated seedlings (1 h)	-1.34	0.009	1.02	0.843	-1.05	0.757	1.33	0.186	1.03	0.194	-1.24	0.318	-1.01	0.766	-1.07	0.559	1.3	0.029	-1.29	0.376
	ABA (30min) t mock treated seedlings (30min)	1.19	0.018	-1.15	0.02	-1.09	0.41	-1.03	0.384	1.04	0.705	1	0.965	1.05	0.364	1.02	0.907	1.1	0.441	-1.12	0.689
	ABA (3h) / mock treated seedlings (3h)	-1.51	0.176	1.04	0.838	-1.2	0.044	2.75	0.002	-1.03	0.855	1.03	0.871	-1.09	0.555	1.13	0.331	1.41	0.028	-1.53	0.166
Cold	cold (early) I untreated green tissue samples (early)	2.42	0.155	-1.24	0.117	1.01	0.938	-1.46	0.009	1.01	0.869	-1.01	0.909	-1.02	0.605	1.03	0.37	-1.08	0.157	-1.31	0.026
	cold (late) I untreated green tissue samples (late)	5.42	<0.001	1.51	0.084	1.02	0.68	-1.17	0.454	1.06	0.153	-1.02	0.597	1.01	0.697	1.14	0.068	-1.24	0.008	-2.65	0.002
Drought	drought study 3 (early) I untreated green tissue samples (early)	1.13	0.449	-1.24	0.073	1.05	0.261	-1.74	<0.001	-1.02	0.534	1.08	0.102	-1.02	0.628	-1.05	0.211	-1.1	0.184	-1.18	0.183
	drought study 3 (late) I untreated green tissue samples (late)	-1.13	0.14	-1.19	0.389	-1.01	0.881	-1.37	0.138	1.04	0.448	1.04	0.372	1	0.967	1.01	0.932	-1.13	0.045	1.07	0.554
Heat	heat (green) I untreated green tissue samples (early)	1.15	0.354	-1.64	0.001	-1.04	0.56	-1.4	0.025	-1.03	0.411	-1	0.996	1.01	0.92	1.15	0.106	-1.16	0.02	-1.34	0.06
Salt	salt (early) / untreated green tissue samples (early)	-1.09	0.292	-1.08	0.448	-1.11	0.165	-1.34	0.045	1.05	0.199	1.16	0.008	-1	0.953	1.13	0.17	-1	0.907	-1.08	0.425
	salt (late) / untreated green tissue samples (late)	-1.06	0.45	-1.29	0.233	1.13	0.22	-1.39	0.126	1	0.979	-1.07	0.175	1.01	0.715	1.02	0.712	-1.05	0.218	-1.43	0.005
Oxidative	oxidative (early) / untreated green tissue samples (early)	1.13	0.213	-1.03	0.764	1.11	0.047	-1.25	0.122	-1.04	0.287	-1.05	0.276	-1.01	0.717	-1.12	0.016	-1.05	0.276	1.14	0.133
	oxidative (late) / untreated green tissue samples (late)	1.2	0.265	-1.18	0.411	1.17	0.039	-1.03	0.804	-1.08	0.067	-1.08	0.147	-1.06	0.166	-1.16	0.028	-1.08	0.15	-1.08	0.446
LK	K+ deprivation (late) / non-deprived root samples (late)	1.11	0.151	1.02	0.647	-1.06	0.638	1.02	0.718	1.06	0.131	1.18	0.152	1.25	0.476	1.3	0.046	1.17	0.052	1.01	0.868
	K+ deprivation (early) /non-deprived root samples (early)	-1.01	0.952	-1.16	0.073	-1.1	0.068	-1.05	0.561	-1.2	0.413	1.15	0.393	1.08	0.673	1.07	0.538	1.05	0.692	-1.04	0.834
Notes: 1. The above data were extracted from ATH1 GeneChip data stored in Genevestigator (https://www.genevestigator.com/gv/plant.jsp) with values expressed as treatment/mock in a linear scale. Positive values indicate induction and negative repression.2.The various stress and hormone treatments are described in Kilian et al(2007)The AtGenExpress global stress expression data set:protocols, evalu…

## Sheet: AtCIPK
Additional file 11B. Arabidopsis CIPK expression profiles to different abiotic stresses.
	Gene	AtCIPK1		AtCIPK2		AtCIPK3		AtCIPK4		AtCIPK5		AtCIPK6		AtCIPK7		AtCIPK8		AtCIPK9		AtCIPK10		AtCIPK11		AtCIPK12		AtCIPK13		AtCIPK14		AtCIPK15		AtCIPK16		AtCIPK17		AtCIPK18		AtCIPK19		AtCIPK20		AtCIPK21		AtCIPK22		AtCIPK23		AtCIPK24
Treatment		Fold-Change	p-value	Fold-Change	p-value	Fold-Change	p-value	Fold-Change	p-value	Fold-Change	p-value	Fold-Change	p-value	Fold-Change	p-value	Fold-Change	p-value	Fold-Change	p-value	Fold-Change	p-value	Fold-Change	p-value	Fold-Change	p-value	Fold-Change	p-value	Fold-Change	p-value	Fold-Change	p-value	Fold-Change	p-value	Fold-Change	p-value	Fold-Change	p-value	Fold-Change	p-value	Fold-Change	p-value	Fold-Change	p-value	Fold-Change	p-value	Fold-Change	p-value	Fold-Change	p-value
ABA	ABA (1 h) / mock treated seedlings (1 h)	-1	0.966	1.02	0.859	-1	0.966	-1.18	0.097	2.39	0.009	2.7	0.005	1.32	0.141	-1.03	0.336	1.13	0.084	1.26	0.033	2.37	0.02	2.03	0.023	-1.01	0.911	2.46	0.082	-1.14	0.035	1.17	0.065	-1.06	0.672	1.13	0.269	1.15	0.008	1.29	0.868	-1.07	0.836	1	0.959	1.2	0.206	-1	0.928
	ABA (30min) t mock treated seedlings (30min)	1.06	0.905	1.13	0.356	-1.08	0.801	-1.08	0.66	1.58	0.15	1.87	0.002	1.34	0.231	1.02	0.807	1.08	0.71	-1.06	0.678	1.57	0.038	1.14	0.19	-1.03	0.492	1.66	0.045	-1.14	0.208	1.21	0.111	1	0.946	1.12	0.194	1.03	0.762	-1.06	0.947	-1.41	0.347	1.05	0.267	1.03	0.627	-1.03	0.499
	ABA (3h) / mock treated seedlings (3h)	1.62	0.159	1.13	0.411	-1.81	0.03	-1.22	0.199	6.5	0.005	4.26	0.009	1.28	0.111	2.25	0.052	1.72	0.057	2.08	0.042	4.85	0.012	2.51	0.028	-1.06	0.46	6.88	0.03	1.36	0.134	1.24	0.364	1.16	0.121	1.17	0.161	2.36	0.036	-1.17	0.718	1.25	0.403	1.24	0.206	1.09	0.703	1.07	0.365
Cold	cold (early) I untreated green tissue samples (early)	1.05	0.584	1.17	0.047	-1.41	0.499	1.32	0.133	1.1	0.62	1.06	0.461	1.24	0.067	-1.13	0.038	-1.02	0.788	-1.07	0.683	1.05	0.52	1.02	0.8	1.06	0.232	1.39	0.057	-1.11	0.941	1.19	0.068	1.17	0.037	1.01	0.807	-1.05	0.306	-1.04	0.718	1.07	0.99	1.02	0.696	-1.07	0.408	-1.16	0.139
	cold (late) I untreated green tissue samples (late)	1.13	0.738	3.35	<0.001	-1.25	0.206	7.4	<0.001	-1.21	0.32	-1.2	0.199	3.92	<0.001	-1.2	0.001	4.14	<0.001	1.5	0.036	1.92	<0.001	2.78	<0.001	-1.01	0.717	-1.12	0.682	1.23	0.322	-1.04	0.597	-1.26	0.032	1.18	0.025	1.07	0.026	2.55	0.063	2.07	0.146	1.17	0.069	-1.02	0.643	1.46	0.064
Drought	drought study 3 (early) I untreated green tissue samples (early)	1.2	0.059	2.01	0.022	-1.48	0.351	1.02	0.816	1.9	0.024	1.39	0.024	1.09	0.538	1	0.961	-1.14	0.261	1.09	0.505	3	0.004	1.07	0.317	-1.1	0.022	2.22	0.007	-2.14	0.029	-1.18	0.128	-1.08	0.399	-1	0.958	1.01	0.884	-1.46	0.013	1.07	0.898	-1.02	0.524	1.09	0.625	1.06	0.66
	drought study 3 (late) I untreated green tissue samples (late)	1.11	0.52	1.09	0.172	1.05	0.744	1.27	0.059	1.1	0.963	1.1	0.77	1.1	0.645	-1.01	0.812	1.19	0.038	-1.03	0.897	1.53	0.007	1.07	0.466	-1.1	0.11	1.19	0.476	-1.02	0.807	-1.05	0.581	1.02	0.94	1.04	0.644	1.01	0.959	1.01	0.898	1.04	0.966	-1.02	0.876	1.18	0.005	-1.03	0.785
Heat	heat (green) I untreated green tissue samples (early)	-1.36	0.029	-1.12	0.127	-1.19	0.943	-1.13	0.184	-1.01	0.893	-1.22	0.186	1.13	0.178	-1.14	0.074	-1.03	0.628	-1.5	0.005	-1.41	0.006	1.37	0.169	1.1	0.065	1.01	0.879	-2.71	0.014	1.53	0.008	-1.02	0.779	1.09	0.067	1.06	0.356	-1.52	0.004	-2	0.015	1.01	0.557	1.14	0.098	-1.33	0.017
Salt	salt (early) / untreated green tissue samples (early)	1.17	0.11	1.04	0.595	-1.23	0.503	1.08	0.545	3.04	0.064	1.69	0.063	1.41	0.023	1.12	0.464	1.11	0.337	1.05	0.761	1.65	0.044	1.2	0.117	-1.09	0.039	1.82	0.01	-1.61	0.176	1.02	0.949	1.02	0.94	1.08	0.18	1.05	0.142	-1.23	0.087	-1.14	0.614	1.04	0.596	-1	0.94	-1.03	0.785
	salt (late) / untreated green tissue samples (late)	-1.67	0.086	1.11	0.067	-1.48	0.012	1.65	<0.001	2.62	0.003	2.19	<0.001	1.94	0.008	1.51	<0.001	1.96	0.002	1.54	0.006	2.88	<0.001	1.46	0.021	-1.14	0.015	1.9	0.017	1.08	0.789	1.13	0.462	-1.57	<0.001	1.21	0.037	1.07	0.554	-1.51	0.524	-2.04	0.312	1.05	0.466	-1.03	0.463	-1.19	0.051
Oxidative stress	oxidative (early) / untreated green tissue samples (early)	-1	0.971	1.11	0.226	-1.47	0.335	1.14	0.156	1.06	0.843	-1.06	0.502	1.01	0.87	1.01	0.755	1.05	0.876	-1.03	0.865	-1.12	0.304	1.06	0.742	-1.07	0.121	1.26	0.442	1.08	0.859	-1.07	0.462	-1.02	0.769	-1.06	0.283	-1.06	0.229	-1.05	0.656	-1.16	0.599	1.01	0.671	1.1	0.251	1.15	0.119
	oxidative (late) / untreated green tissue samples (late)	1.06	0.551	1.17	0.007	-1.04	0.697	1.16	0.11	-1.06	0.992	-1.01	0.965	1.45	0.124	-1.04	0.531	1.14	0.319	-1.03	0.919	1.5	0.165	1.08	0.586	-1.14	0.004	1.42	0.212	1.3	0.423	-1.14	0.166	-1.04	0.734	-1.03	0.463	-1.09	0.117	-1.17	0.804	-1.19	0.846	-1.08	0.293	1.53	<0.001	1.08	0.278
LK	K+ deprivation (late) / non-deprived root samples (late)	1.05	0.758	1.01	0.772	-1.03	0.84	1.05	0.542	-1.05	0.631	1.16	0.21	1.07	0.712	1.08	0.171	1.07	0.032	1.06	0.439	1.08	0.314	1.1	0.382	-1.05	0.791	-1.22	0.109	1.15	0.109	1.17	0.45	-1.08	0.04	1.13	0.339	1.02	0.825	1.06	0.348	1.12	0.578	1.08	0.517	1.06	0.569	1.12	0.309
	K+ deprivation (early) /non-deprived root samples (early)	-1.08	0.148	-1.01	0.966	-1.08	0.083	1.02	0.891	-1.09	0.245	1.04	0.73	-1.02	0.838	-1.02	0.643	-1.2	0.163	1.03	0.671	1.02	0.875	1.08	0.254	-1.33	0.016	-1.29	0.006	1.09	0.415	-1.09	0.576	-1.08	0.208	1.09	0.466	1.02	0.646	1.04	0.557	1.04	0.641	1.02	0.915	-1.01	0.796	1.06	0.453
Notes: 1. The above data were extracted from ATH1 GeneChip data stored in Genevestigator (https://www.genevestigator.com/gv/plant.jsp) with values expressed as treatment/mock in a linear scale. Positive values indicate induction and negative repression.2. AtCIPK26 gene has no probe in ATH1 probeset and therefore data is not available.3. The various stress and hormone treatments are described in K…
[truncated: 2 more columns]

## Sheet: all
	AtCIPK1		AtCIPK2		AtCIPK3		AtCIPK4		AtCIPK5		AtCIPK6		AtCIPK7		AtCIPK8		AtCIPK9		AtCIPK10		AtCIPK11		AtCIPK12		AtCIPK13		AtCIPK14		AtCIPK15		AtCIPK16		AtCIPK17		AtCIPK18		AtCIPK19		AtCIPK20		AtCIPK21		AtCIPK22		AtCIPK23		AtCIPK24		AtCIPK25
TREAT	Fold-Change	p-value	Fold-Change	p-value	Fold-Change	p-value	Fold-Change	p-value	Fold-Change	p-value	Fold-Change	p-value	Fold-Change	p-value	Fold-Change	p-value	Fold-Change	p-value	Fold-Change	p-value	Fold-Change	p-value	Fold-Change	p-value	Fold-Change	p-value	Fold-Change	p-value	Fold-Change	p-value	Fold-Change	p-value	Fold-Change	p-value	Fold-Change	p-value	Fold-Change	p-value	Fold-Change	p-value	Fold-Change	p-value	Fold-Change	p-value	Fold-Change	p-value	Fold-Change	p-value	Fold-Change
ABA (1 h) / mock treated seedlings (1 h)	-1	0.966	1.02	0.859	-1	0.966	-1.18	0.097	2.39	0.009	2.7	0.005	1.32	0.141	-1.03	0.336	1.13	0.084	1.26	0.033	2.37	0.02	2.03	0.023	-1.01	0.911	2.46	0.082	-1.14	0.035	1.17	0.065	-1.06	0.672	1.13	0.269	1.15	0.008	1.29	0.868	-1.07	0.836	1	0.959	1.2	0.206	-1	0.928	1.48
ABA (30min) t mock treated seedlings (30min)	1.06	0.905	1.13	0.356	-1.08	0.801	-1.08	0.66	1.58	0.15	1.87	0.002	1.34	0.231	1.02	0.807	1.08	0.71	-1.06	0.678	1.57	0.038	1.14	0.19	-1.03	0.492	1.66	0.045	-1.14	0.208	1.21	0.111	1	0.946	1.12	0.194	1.03	0.762	-1.06	0.947	-1.41	0.347	1.05	0.267	1.03	0.627	-1.03	0.499	1.12
ABA (3h) / mock treated seedlings (3h)	1.62	0.159	1.13	0.411	-1.81	0.03	-1.22	0.199	6.5	0.005	4.26	0.009	1.28	0.111	2.25	0.052	1.72	0.057	2.08	0.042	4.85	0.012	2.51	0.028	-1.06	0.46	6.88	0.03	1.36	0.134	1.24	0.364	1.16	0.121	1.17	0.161	2.36	0.036	-1.17	0.718	1.25	0.403	1.24	0.206	1.09	0.703	1.07	0.365	2.95
ACC (1 h) / mock treated seedlings (1 h)	-1.28	0.378	1.02	0.889	-1.22	0.653	1.04	0.723	-1.21	0.043	-1.04	0.423	1.13	0.589	-1.13	0.049	-1.3	0.04	-1.12	0.204	1.03	0.794	-1.04	0.499	1.04	0.805	-1.26	0.25	-1.17	0.056	1.22	0.041	1.15	0.24	1.16	0.266	1.11	0.014	-1.26	0.806	-1.3	0.421	1.12	0.275	-1.08	0.618	1.05	0.388	1.44
ACC (30min) / mock treated seedlings (30min)	1.11	0.724	1	0.963	-1.06	0.857	1.08	0.576	-1.25	0.14	-1.02	0.704	1.31	0.293	-1.12	0.272	-1.24	0.187	-1.05	0.723	1.06	0.551	-1.11	0.229	1.08	0.536	-1.41	0.021	-1.21	0.13	1.15	0.058	1.24	0.32	1.25	0.169	1.02	0.64	-1.31	0.804	-1.21	0.632	1.04	0.106	-1.13	0.393	-1.05	0.436	1.32
ACC (3h) I mock treated seedlings (3h)	-1.14	0.456	-1.08	0.438	1.19	0.546	1.06	0.404	-1.14	0.216	1.17	0.226	-1.07	0.503	1.07	0.729	-1.09	0.505	1.07	0.658	1.12	0.565	-1.01	0.987	-1.14	0.191	-1.32	0.403	-1.03	0.802	-1.11	0.705	-1.05	0.532	-1.1	0.375	-1.06	0.777	1.37	0.754	1.01	0.983	-1.01	0.891	1.06	0.74	-1.05	0.345	1.22
BL (1 h) I mock treated seedlings (1 h)	-1.32	0.321	1.1	0.647	1	0.944	1.3	0.361	-1.02	0.771	-1.33	0.022	1.14	0.58	-1.13	0.411	-1.4	0.101	-1.04	0.655	1.25	0.229	1.26	0.525	1.17	0.04	1.38	0.628	-1.1	0.43	1.2	0.231	1.24	0.22	1.39	0.053	1.26	0.02	-1.35	0.721	1.1	0.854	1.13	0.229	-1.14	0.314	-1.01	0.623	1.48
BL (30min) / mock treated seedlings (30min)	-1.28	0.399	1.19	0.052	-1.09	0.801	-1.07	0.707	-1.26	0.053	-1.09	0.113	1.11	0.581	-1.2	0.182	-1.22	0.166	-1.03	0.783	1.04	0.698	-1.17	0.15	1.1	0.149	-1.06	0.519	-1.11	0.394	1.22	0.01	1.12	0.229	1.37	0.017	1.2	0.097	-1.37	0.789	-1.06	0.85	1.05	0.092	-1.26	0.146	1.01	0.874	1.11
BL (3h) I mock treated seedlings (3h)	-1.21	0.401	1	0.941	-1.32	0.239	-1.01	0.404	1.08	0.401	-1.14	0.222	1.05	0.703	-1.05	0.884	-1.41	0.084	1.07	0.676	1.33	0.255	1.1	0.631	-1.05	0.599	1.14	0.65	1.16	0.322	-1.07	0.832	1.07	0.727	1.02	0.769	1.06	0.732	-1.46	0.464	-1.09	0.821	1.08	0.085	-1	0.947	-1.02	0.666	1.26
GA3 (1 h) / mock treated seedlings (1 h)	1.16	0.577	1.05	0.751	1.07	0.811	1.03	0.664	1	0.996	1.05	0.29	1.11	0.707	1.01	0.857	-1.05	0.734	-1.08	0.327	1.03	0.762	-1.02	0.747	1.12	0.241	-1	0.981	-1.22	0.048	1.1	0.147	1.13	0.182	1.12	0.292	1.06	0.07	-1.2	0.845	1	0.955	1.11	0.339	1.16	0.049	1.06	0.527	1.02
GA3 (30min) / mock treated seedlings (30min)	1.02	0.888	1.01	0.823	-1.09	0.791	-1.09	0.669	-1.15	0.145	1.08	0.394	-1.01	0.992	-1.03	0.708	1	0.967	-1.02	0.874	-1.13	0.348	-1.21	0.142	1.06	0.313	-1.15	0.216	-1.1	0.331	1.06	0.19	1.01	0.947	1.06	0.256	1.02	0.704	-1.32	0.793	-1.16	0.703	-1.02	0.409	1.1	0.268	-1.05	0.277	1.01
GA3 (3h) I mock treated seedlings (3h)	1	0.932	-1.05	0.523	-1.18	0.467	-1.03	0.085	-1.03	0.766	1.17	0.197	1.13	0.269	-1.06	0.861	1.05	0.303	1.06	0.707	1.2	0.407	1.02	0.884	-1.13	0.226	1.05	0.922	-1.1	0.53	-1.14	0.623	-1.06	0.072	-1	0.996	-1.01	1	-1.23	0.657	1.01	0.925	1.03	0.696	1.07	0.806	-1.03	0.683	1.07
IAA (1 h) / mock treated seedlings (1 h)	-1.16	0.591	1.03	0.834	-1.21	0.66	-1.08	0.358	1.04	0.165	-1	0.945	-1.4	0.141	1.09	0.12	-1.32	0.105	-1.18	0.2	-1.03	0.852	-1.03	0.612	1.01	0.891	-1.49	0.187	-1.06	0.549	1.16	0.066	-1.03	0.71	1.03	0.773	1.12	0.207	-1.17	0.821	-1.7	0.214	1.11	0.3	-1.02	0.827	1.01	0.81	-1.01
IAA (30min) / mock treated seedlings (30min)	1.15	0.617	1.05	0.635	-1.14	0.708	-1.14	0.438	-1	0.969	-1.01	0.782	-1.05	0.838	1.09	0.302	-1.03	0.705	-1.14	0.324	1.03	0.832	-1.05	0.547	-1.05	0.398	-1.09	0.231	-1.06	0.67	-1.07	0.24	-1.04	0.662	-1.02	0.609	-1.01	0.892	-1.22	0.81	-1.37	0.39	-1.01	0.791	-1.04	0.563	-1.01	0.926	-1.07
IAA (3h) / mock treated seedlings (3h)	-1.43	0.102	1.03	0.644	1.03	0.889	-1.07	0.328	1.11	0.536	1.12	0.246	-1.53	0.007	1.11	0.69	-1.52	0.065	-1.18	0.438	1.28	0.305	-1.15	0.631	-1.08	0.37	-1.23	0.54	-1.66	0.042	-1.19	0.487	-1.2	0.019	-1.05	0.735	1.1	0.545	-1.05	0.869	-1.2	0.66	1.07	0.361	-1.12	0.7	-1.05	0.466	1.03
MeJa study 2 (1 h) / mock treated seedlings (1 h)	1.27	0.247	-1.03	0.915	-1.83	0.246	1.88	0.205	-1.24	0.013	-1.04	0.396	-1.34	0.122	-1.22	0.133	-1.28	0.006	-1.11	0.25	3.09	0.009	-1.04	0.805	1.03	0.659	2.14	0.361	-1.63	0.019	1.09	0.179	1.08	0.265	1.19	0.235	1.05	0.158	-2.15	0.402	1.2	0.754	1.13	0.254	-1.23	0.09	1.13	0.078	1.06
MeJa study 2 (30min) I mock treated seedlings (30min)	1.5	0.223	-1.01	0.866	-1.3	0.464	1.21	0.258	-1.34	0.11	-1.01	0.763	-1.01	0.972	-1.27	0.106	-1.16	0.247	-1.16	0.228	1.55	0.043	-1.05	0.666	-1.03	0.525	1.13	0.411	-1.59	0.046	1.07	0.467	1.03	0.68	1.18	0.05	1.04	0.642	-1.88	0.531	-1.05	0.903	1.04	0.259	1.07	0.713	-1.01	0.86	1.01
MeJa study 2 (3h) / mock treated seedlings (3h)	1.13	0.44	1.04	0.53	-1.35	0.111	1.17	0.002	-1.26	0.102	-1.19	0.354	-1.4	0.102	-1.19	0.526	1.24	0.12	-1.12	0.611	2.13	0.052	-1.01	0.994	-1.13	0.39	1.58	0.28	-1.3	0.075	-1.15	0.605	-1.15	0.416	-1.09	0.687	-1.02	0.923	-2.37	0.1	2.58	0.372	1.06	0.749	1.07	0.697	-1.02	0.539	-1.21
zeatin (1 h) / mock treated seedlings (1 h)	-1.11	0.705	1.02	0.858	1.53	0.321	-1.12	0.165	-1.23	0.033	-1.37	0.035	-1.16	0.318	-1.05	0.414	-1.11	0.243	-1.2	0.209	-1.13	0.318	-1.21	0.106	1.05	0.542	-1.3	0.203	-1.35	0.052	1.04	0.536	-1.02	0.826	-1.06	0.629	1.02	0.708	1.2	0.91	1.1	0.803	1.06	0.504	1.08	0.541	1.02	0.649	-1.03
zeatin (30min) I mock treated seedlings (30min)	1.08	0.917	1.08	0.158	1.34	0.362	-1.12	0.507	-1.24	0.098	1.01	0.85	-1.12	0.674	1.03	0.794	1.04	0.661	-1.23	0.123	-1.15	0.341	-1.17	0.298	-1.04	0.591	1.02	0.801	-1.1	0.342	1.12	0.04	1.11	0.463	1.09	0.149	1.1	0.171	1.15	0.893	1.13	0.755	1	0.985	-1.01	0.895	1.05	0.447	-1.06
zeatin (3h) I mock treated seedlings (3h)	-1.21	0.318	-1.03	0.651	1.03	0.956	-1.18	0.217	-1.19	0.2	-1.26	0.108	-1.23	0.075	-1.05	0.889	-1.23	0.026	-1.16	0.576	-1.04	0.88	1.09	0.609	-1.12	0.221	-1.06	0.871	-1.24	0.228	-1.19	0.486	-1.07	0.508	1.01	0.974	1.07	0.661	1.07	0.921	1.19	0.602	1.05	0.318	-1.27	0.39	-1.06	0.188	-1.07
cold (early) I untreated green tissue samples (early)	1.05	0.584	1.17	0.047	-1.41	0.499	1.32	0.133	1.1	0.62	1.06	0.461	1.24	0.067	-1.13	0.038	-1.02	0.788	-1.07	0.683	1.05	0.52	1.02	0.8	1.06	0.232	1.39	0.057	-1.11	0.941	1.19	0.068	1.17	0.037	1.01	0.807	-1.05	0.306	-1.04	0.718	1.07	0.99	1.02	0.696	-1.07	0.408	-1.16	0.139	-1.03
cold (late) I untreated green tissue samples (late)	1.13	0.738	3.35	<0.001	-1.25	0.206	7.4	<0.001	-1.21	0.32	-1.2	0.199	3.92	<0.001	-1.2	0.001	4.14	<0.001	1.5	0.036	1.92	<0.001	2.78	<0.001	-1.01	0.717	-1.12	0.682	1.23	0.322	-1.04	0.597	-1.26	0.032	1.18	0.025	1.07	0.026	2.55	0.063	2.07	0.146	1.17	0.069	-1.02	0.643	1.46	0.064	17.7
cold study 2 (early) I untreated root samples (early)	1.05	0.751	1.36	0.007	-1.01	0.908	1.24	0.213	1.12	0.162	1.13	0.09	1.32	0.01	-1.11	0.077	-1.1	0.347	1.07	0.149	1.29	0.043	1.25	0.011	-1.02	0.889	-1.15	0.39	-1.09	0.192	1.02	0.877	-1.05	0.663	1.02	0.832	1.07	0.215	1.07	0.623	-1.02	0.891	1.11	0.197	-1.15	0.031	-1.41	0.013	-1.4
cold study 2 (late) I untreated root samples (late)	1.83	<0.001	2.29	<0.001	-1.75	0.002	2.25	<0.001	1.78	0.049	-1.01	0.917	3.57	<0.001	-1.2	0.007	2.18	0.002	1.43	0.003	1.41	0.075	2.34	<0.001	1.3	0.825	1.4	0.349	1.26	0.144	-1.46	0.026	1.06	0.501	1.15	0.017	1.18	0.032	1.24	0.004	1.44	0.004	1.29	0.003	-1.54	<0.001	1.11	0.39	4.15
drought study 3 (early) I untreated green tissue samples (early)	1.2	0.059	2.01	0.022	-1.48	0.351	1.02	0.816	1.9	0.024	1.39	0.024	1.09	0.538	1	0.961	-1.14	0.261	1.09	0.505	3	0.004	1.07	0.317	-1.1	0.022	2.22	0.007	-2.14	0.029	-1.18	0.128	-1.08	0.399	-1	0.958	1.01	0.884	-1.46	0.013	1.07	0.898	-1.02	0.524	1.09	0.625	1.06	0.66	-1.02
drought study 3 (late) I untreated green tissue samples (late)	1.11	0.52	1.09	0.172	1.05	0.744	1.27	0.059	1.1	0.963	1.1	0.77	1.1	0.645	-1.01	0.812	1.19	0.038	-1.03	0.897	1.53	0.007	1.07	0.466	-1.1	0.11	1.19	0.476	-1.02	0.807	-1.05	0.581	1.02	0.94	1.04	0.644	1.01	0.959	1.01	0.898	1.04	0.966	-1.02	0.876	1.18	0.005	-1.03	0.785	1.04
drought study 4 (early) / untreated root samples (early)	1.7	<0.001	1.98	0.005	-1.38	0.013	1.24	0.065	-1.23	0.043	1.06	0.569	-1.02	0.846	-1.13	0.065	1.37	0.091	1.01	0.92	2.13	0.008	-1	0.956	-1.17	0.438	1.67	0.004	-1.12	0.107	-1.73	<0.001	-1.03	0.791	1.17	0.277	-1.04	0.4	-1.08	0.147	-1.11	0.361	1.01	0.846	-1.05	0.476	-1.06	0.439	-1.27
drought study 4 (late) / untreated root samples (late)	-1.1	0.341	-1	0.946	-1.23	0.012	1.22	0.091	1.12	0.34	1.38	0.05	-1.06	0.716	-1.1	0.203	1.03	0.515	-1.12	0.053	1.16	0.181	-1.04	0.695	-1.46	0.063	1.2	0.383	1.13	0.098	-1.61	0.001	1.05	0.6	-1.02	0.616	-1.01	0.812	-1.01	0.752	1.17	0.382	1	0.954	-1.12	0.035	1	0.859	1.06
genotoxic (early) / untreated green tissue samples (early)	1.21	0.07	1.22	0.073	-1.27	0.609	1.23	0.117	1.04	0.704	1.17	0.03	1.06	0.592	-1.08	0.222	1.02	0.982	1.07	0.734	3.06	0.128	1.08	0.544	1	0.974	1.45	0.062	-1	0.977	-1.02	0.803	-1.02	0.71	1.05	0.443	1.01	0.896	1	0.891	1.03	0.802	1.01	0.794	1.2	0.044	1.25	0.037	1.02
genotoxic (late) / untreated green tissue samples (late)	1.07	0.718	1.18	0.011	-1.35	0.004	1.19	0.031	1.03	0.979	1.05	0.586	1.49	0.117	-1.16	0.01	1.07	0.584	1.01	0.816	16.9	<0.001	-1.02	0.791	-1.15	0.004	1.49	0.161	-1.11	0.681	-1.11	0.259	1.36	0.025	-1.04	0.405	-1.06	0.317	-1.03	0.961	-1.06	0.902	-1.07	0.412	1.19	0.026	1.25	0.018	-1
genotoxic study 2 (early) I untreated root samples (early)	1.32	0.002	-1.03	0.68	-1.37	0.003	1.16	0.135	1.12	0.163	1.14	0.224	1.14	0.108	-1.11	0.035	-1.08	0.426	-1.08	0.054	3.61	<0.001	-1.09	0.156	-1.09	0.659	1.4	0.014	-1.15	0.044	-1.19	0.098	1.31	0.188	-1.11	0.1	-1.02	0.632	-1.02	0.747	-1.07	0.427	-1.11	0.034	-1.03	0.604	1.13	0.074	-1.18
genotoxic study 2 (late) I untreated root samples (late)	1.08	0.648	-1.07	0.293	-1.38	<0.001	1.16	0.174	1.16	0.542	1.06	0.468	1.12	0.468	-1.07	0.2	1.15	0.051	-1.07	0.085	5.03	<0.001	-1.14	0.183	1.13	0.644	2.09	0.006	-1.08	0.32	-1.41	0.023	2.3	<0.001	-1.14	0.004	-1.03	0.491	1.05	0.511	-1.27	0.079	1.1	0.05	-1.22	0.001	1.08	0.397	1.04
heat (green) I untreated green tissue samples (early)	-1.36	0.029	-1.12	0.127	-1.19	0.943	-1.13	0.184	-1.01	0.893	-1.22	0.186	1.13	0.178	-1.14	0.074	-1.03	0.628	-1.5	0.005	-1.41	0.006	1.37	0.169	1.1	0.065	1.01	0.879	-2.71	0.014	1.53	0.008	-1.02	0.779	1.09	0.067	1.06	0.356	-1.52	0.004	-2	0.015	1.01	0.557	1.14	0.098	-1.33	0.017	1.1
heat (roots) I untreated root samples (early)	-1.16	0.03	1.1	0.257	1.01	0.938	-1.63	0.009	1.22	0.029	1.07	0.402	1.29	0.004	-1.18	0.015	-1.16	0.07	-1.06	0.183	1.02	0.679	1.61	0.016	-2.06	0.003	1.68	0.003	-2.12	<0.001	2.2	<0.001	1.58	0.011	1.06	0.513	-1	0.883	-1.05	0.319	-1.88	<0.001	-1.01	0.798	-1.11	0.14	-1.14	0.109	-1.01
osmotic (early) I untreated green tissue samples (early)	-1.01	0.838	1.45	<0.001	1.03	0.934	-1.14	0.223	2.87	0.209	1.61	0.073	1.42	0.08	1.45	0.177	1.45	0.123	1.08	0.789	2.26	0.006	1.2	0.161	-1.05	0.237	1.99	0.07	-1.55	0.213	1.32	0.306	-1.09	0.357	1.04	0.456	1.02	0.918	-1.55	<0.001	1.43	0.401	1.06	0.144	1.1	0.37	1.05	0.651	1.06
osmotic (late) / untreated green tissue samples (late)	-1.44	0.225	1.43	<0.001	-1.25	0.137	1.99	<0.001	4.16	<0.001	4.62	<0.001	2.35	0.001	2.93	<0.001	2.24	<0.001	2.51	<0.001	5.58	<0.001	1.5	<0.001	-1.12	0.015	2.22	0.005	1.85	0.062	1.57	0.019	-1.33	0.021	1.06	0.137	1.15	0.082	-1.94	0.372	1.13	0.56	1.33	0.025	1.41	<0.001	1.43	<0.001	9.59
osmotic study 2 (early) I untreated root samples (early)	1.94	<0.001	1.46	0.006	1.05	0.714	-1.26	0.128	2.96	<0.001	1.54	0.002	1.67	<0.001	1.11	0.319	2	<0.001	1.49	<0.001	3.23	<0.001	2.19	<0.001	2.05	0.09	2.65	<0.001	-1.16	0.219	1.59	0.017	1.32	0.207	1.14	0.023	1.56	0.002	1.08	0.336	-1.08	0.454	1.13	0.016	-1.18	0.016	-1.18	0.128	1.19
osmotic study 2 (late) I untreated root samples (late)	2.02	<0.001	1.12	0.144	-1.46	<0.001	1.16	0.36	2.3	<0.001	2.95	<0.001	1.09	0.469	1.16	0.021	2	<0.001	1.29	<0.001	2.35	<0.001	2.12	<0.001	1.82	0.057	4.1	<0.001	1.47	0.003	1.8	<0.001	3.28	<0.001	1.16	0.013	1.34	0.009	1.25	0.026	1.18	0.144	1.21	<0.001	-1.21	0.002	1.01	0.815	2.62
oxidative (early) / untreated green tissue samples (early)	-1	0.971	1.11	0.226	-1.47	0.335	1.14	0.156	1.06	0.843	-1.06	0.502	1.01	0.87	1.01	0.755	1.05	0.876	-1.03	0.865	-1.12	0.304	1.06	0.742	-1.07	0.121	1.26	0.442	1.08	0.859	-1.07	0.462	-1.02	0.769	-1.06	0.283	-1.06	0.229	-1.05	0.656	-1.16	0.599	1.01	0.671	1.1	0.251	1.15	0.119	-1.15
oxidative (late) / untreated green tissue samples (late)	1.06	0.551	1.17	0.007	-1.04	0.697	1.16	0.11	-1.06	0.992	-1.01	0.965	1.45	0.124	-1.04	0.531	1.14	0.319	-1.03	0.919	1.5	0.165	1.08	0.586	-1.14	0.004	1.42	0.212	1.3	0.423	-1.14	0.166	-1.04	0.734	-1.03	0.463	-1.09	0.117	-1.17	0.804	-1.19	0.846	-1.08	0.293	1.53	<0.001	1.08	0.278	-1.04
oxidative study 2 (early) I untreated root samples (early)	1.11	0.171	1.05	0.43	-1.04	0.675	1.31	0.032	-1.02	0.808	1.04	0.558	1.11	0.152	1.01	0.975	-1.1	0.256	-1.05	0.292	1.03	0.727	1.04	0.54	1.15	0.411	1.23	0.186	-1.03	0.568	1.04	0.734	1.11	0.188	-1.05	0.393	-1.04	0.301	-1.04	0.601	-1.02	0.79	1.01	0.833	1.06	0.438	1.01	0.858	1.11
oxidative study 2 (late) I untreated root samples (late)	1.13	0.073	1.03	0.662	-1.05	0.469	1.21	0.207	1.11	0.748	1.25	0.101	-1.02	0.89	-1.01	0.88	-1	0.954	1.01	0.849	1.2	0.175	1.01	0.873	-1.04	0.891	1.43	0.519	-1.1	0.277	1.03	0.892	1.36	0.123	-1.05	0.324	-1.1	0.031	-1.05	0.211	-1.08	0.608	-1.01	0.845	1.04	0.343	1.07	0.479	1.22
oxidative study 3 /Tween 20 treated aeral tissue samples	1.22	0.161	1.96	0.074	-1.16	0.655	1.23	0.049	1.03	0.168	-1.85	0.002	1.06	0.748	1.47	0.022	-1.72	0.034	-1.24	0.168	1.98	0.049	-1.31	0.294	1.16	0.158	1.29	0.57	-1.2	0.005	-1.03	0.796	-1.31	0.073	1.05	0.263	-1.03	0.781	-1	0.759	-1.55	0.198	1.17	0.245	1.22	0.017	-1.03	0.423	-1.05
salt (early) / untreated green tissue samples (early)	1.17	0.11	1.04	0.595	-1.23	0.503	1.08	0.545	3.04	0.064	1.69	0.063	1.41	0.023	1.12	0.464	1.11	0.337	1.05	0.761	1.65	0.044	1.2	0.117	-1.09	0.039	1.82	0.01	-1.61	0.176	1.02	0.949	1.02	0.94	1.08	0.18	1.05	0.142	-1.23	0.087	-1.14	0.614	1.04	0.596	-1	0.94	-1.03	0.785	-1.03
salt (late) / untreated green tissue samples (late)	-1.67	0.086	1.11	0.067	-1.48	0.012	1.65	<0.001	2.62	0.003	2.19	<0.001	1.94	0.008	1.51	<0.001	1.96	0.002	1.54	0.006	2.88	<0.001	1.46	0.021	-1.14	0.015	1.9	0.017	1.08	0.789	1.13	0.462	-1.57	<0.001	1.21	0.037	1.07	0.554	-1.51	0.524	-2.04	0.312	1.05	0.466	-1.03	0.463	-1.19	0.051	1.75
salt study 2 (early) / untreated root samples (early)	2.07	<0.001	1.85	<0.001	1.32	0.028	-1.08	0.556	2.13	<0.001	1.43	0.001	1.65	<0.001	1.25	0.141	1.48	0.005	1.17	0.027	2.14	<0.001	1.74	<0.001	-1.03	0.943	3.51	<0.001	-1.3	0.012	1.23	0.068	-1.02	0.858	1.23	0.005	1.2	0.063	1.03	0.632	-1.05	0.618	1.04	0.576	-1.18	0.001	-1.01	0.864	-1.36
salt study 2 (late) I untreated root samples (late)	1.7	0.03	1.49	0.029	-1.02	0.734	-1.46	0.026	1.82	0.009	1.92	<0.001	1.25	0.086	1.55	<0.001	1.96	<0.001	1.26	0.155	2.98	<0.001	1.65	0.002	-1.04	0.688	5.15	<0.001	-1.16	0.057	1.32	0.496	1.65	0.038	1.21	0.001	1.95	0.001	1.19	0.009	-1.17	0.292	1.82	0.001	-1.4	0.002	1.19	0.236	1.12
wounding (early) I untreated green tissue samples (early)	-1.3	0.028	1.62	0.012	-1.41	0.446	1.06	0.623	-1.84	0.051	-1.29	0.055	1.11	0.783	1.28	<0.001	2.55	0.004	-1	0.871	3.45	0.002	-1.12	0.302	1.01	0.75	-1.01	0.603	-1.45	0.3	1.02	0.732	-1.09	0.268	-1.02	0.673	1	0.935	-1.22	0.088	1.1	0.925	-1.04	0.266	1.13	0.52	-1.07	0.477	1.32
wounding (late) I untreated green tissue samples (late)	-1.09	0.78	1	0.917	1.27	0.205	1.04	0.606	-1.48	0.256	-1	0.986	-1.04	0.82	-1.04	0.456	1.33	0.055	-1.08	0.623	1.36	0.049	-1.03	0.739	-1.08	0.102	-1.23	0.546	1.16	0.577	1.51	0.035	-1.07	0.537	1.06	0.674	-1.11	0.01	-1.19	0.844	1.14	0.706	-1.05	0.536	1.13	0.243	-1.15	0.193	1.19
wounding study 2 (early) / untreated root samples (early)	1.19	0.004	-1.01	0.904	-1.2	0.101	1.09	0.42	-1.04	0.582	1.27	0.005	-1.01	0.976	1.09	0.164	1.08	0.493	-1.02	0.411	-1.01	0.872	-1.08	0.146	-1.02	0.893	1.26	0.064	-1.11	0.079	1.32	0.05	1.15	0.083	1.01	0.904	-1.05	0.307	-1.11	0.06	1.09	0.701	1.02	0.632	1.15	<0.001	1.09	0.085	-1.16
wounding study 2 (late) I untreated root samples (late)	1.41	0.031	1.13	0.029	-1.01	0.742	1.17	0.127	-1.13	0.29	1.41	0.054	1.45	0.046	-1.01	0.912	1.09	0.19	-1.01	0.826	1.36	0.036	1	0.957	1.14	0.342	1.29	0.595	1.1	0.213	1.08	0.693	1.06	0.83	-1.08	0.093	-1.09	0.008	1.01	0.747	1.14	0.39	-1	0.97	1.1	0.084	1.05	0.505	1.08
Note: The above data were extracted from Genevestigator (https://www.genevestigator.com/gv/plant.jsp) with values expressed as treatment/mock in a linear scale. Positive values indicate induction and negative repression.
[truncated: 21 more columns]
