# Supplementary material for: Identification and characterization of CBL and CIPK gene families in canola (Brassica napus L.)
Source: BMC Plant Biol. 2014 Jan 7;14:8. doi: 10.1186/1471-2229-14-8 (PMC3890537; doi:10.1186/1471-2229-14-8)
Supplement: Additional file 12 — Rice CBL and CIPK expression profiles to different abiotic stresses. [file 1471-2229-14-8-S12.xls]

## Sheet: OsCBL
Additional file 12A. Rice CBL expression profiles to different abiotic stresses.
	gene	OsCBL1		OsCBL2		OsCBL3		OsCBL4		OsCBL5		OsCBL6		OsCBL7		OsCBL8		OsCBL9		OsCBL10
Treatment		Fold-Change	p-value	Fold-Change	p-value	Fold-Change	p-value	Fold-Change	p-value	Fold-Change	p-value	Fold-Change	p-value	Fold-Change	p-value	Fold-Change	p-value	Fold-Change	p-value	Fold-Change	p-value
Cold	cold /untreated seedlings (IR64)	1.34	0.05	1.33	0.015	1.09	0.13	-1.95	0.018	-1.39	0.205	-1.09	0.101	-1.24	0.219	1.03	0.936	-1.04	0.636	-1.04	0.973
Drought	drought/untreated seedlings (IR64)	1.19	0.159	1.16	0.088	2.26	<0.001	-1.6	0.004	-1.41	0.208	-1	0.94	-1.21	0.249	-2.09	0.016	-1.64	0.012	4.75	0.001
	drought study 2 (Azucena) / untreated Azucena leaf samples	1.22	0.069	1.87	0.003	-1.07	0.465	-1.06	0.596	-1.06	0.715	-1.08	0.273	1.05	0.157	1.07	0.377	1.26	0.064	1.53	0.002
	drought study 2 (Bala) /untreated Bala leaf samples	1.02	0.833	-1.68	0.007	-1.62	0.007	-1.36	0.007	-2.15	0.043	1	0.93	1.2	0.113	1.13	0.244	-1.14	0.049	1.23	0.127
	drought study 6 (IR64)/ untreated plant samples (IR64)	-1.13	0.003	-1.2	0.024	1.22	0.023	-1.15	0.099	-1.33	0.091	-1.71	<0.001	-1.03	0.796	-1.18	0.133	-1.19	0.265	1.81	0.003
	drought study 6 (N22) / untreated plant samples (N22)	-1.88	<0.001	-1.3	0.01	-1	0.997	-2.97	<0.001	1.15	0.223	-1.67	<0.001	-1.15	0.193	-1.34	0.031	-1.1	0.388	1.24	0.096
Heat	heat/untreated seedling samples	1.13	0.398	1.42	0.037	-1.03	0.668	1.84	0.004	-1.03	0.919	1.09	0.554	-1.04	0.676	1.01	0.956	1.86	<0.001	-1.03	0.594
Salt	salt (IR29) / untreated growing point samples (IR29)	1.05	0.495	-1.1	0.139	1.05	0.567	-1.16	0.143	1.01	0.81	1.02	0.815	1.5	0.017	-1.14	0.574	1.05	0.742	-1.1	0.367
	salt study 2/ untreated seedlings (IR64)	1.12	0.307	1.14	0.166	2.14	<0.001	-1.08	0.403	-1.53	0.143	1.12	0.054	-1.01	0.997	-2.26	0.006	-1.12	0.218	3.37	0.003
	salt study 4 (salt sensitive RILs) / untreated seedling samples (salt sensitive RlLs)	1.05	0.488	-1.12	0.336	-1.17	0.179	-2.31	0.005	-1.1	0.133	-1.36	0.04	1.07	0.552	1.07	0.369	1.01	0.906	1.13	0.029
Note: The above data were extracted from Affymetrix 57k GeneChip profiling results stored in Genevestigator (https://www.genevestigator.com/gv/plant.jsp) with values expressed as treatment/mock in a linear scale. Positive values indicate induction and negative repression.Fold changes that are highlighted in green indicate significant changes (p<=0.05)

## Sheet: OsCIPK
Additional file 12B. Rice CIPK expression profiles to different abiotic stresses.
	Gene	OsCIPK1		OsCIPK2		OsCIPK3		OsCIPK4		OsCIPK5		OsCIPK6		OsCIPK7		OsCIPK8		OsCIPK9		OsCIPK10		OsCIPK11		OsCIPK12		OsCIPK13		OsCIPK14/15		OsCIPK16		OsCIPK17		OsCIPK18		OsCIPK19		OsCIPK20		OsCIPK21		OsCIPK22		OsCIPK23		OsCIPK24		OsCIPK25
Treatment		Fold-Change	p-value	Fold-Change	p-value	Fold-Change	p-value	Fold-Change	p-value	Fold-Change	p-value	Fold-Change	p-value	Fold-Change	p-value	Fold-Change	p-value	Fold-Change	p-value	Fold-Change	p-value	Fold-Change	p-value	Fold-Change	p-value	Fold-Change	p-value	Fold-Change	p-value	Fold-Change	p-value	Fold-Change	p-value	Fold-Change	p-value	Fold-Change	p-value	Fold-Change	p-value	Fold-Change	p-value	Fold-Change	p-value	Fold-Change	p-value	Fold-Change	p-value	Fold-Change	p-value
Cold	cold /untreated seedlings (IR64)	-1.98	<0.001	1.1	0.011	-1.01	0.89	-1.94	0.014	-2.98	<0.001	-2.45	0.002	1.73	0.018	-1.38	0.018	1.41	0.005	-1.23	0.091	-1.32	0.027	-1.15	0.046	1.06	0.602	1.7	0.003	1.1	0.862	-1.08	0.15	-1.79	0.001	1.41	0.025	1.03	0.778	-1.72	0.082	-1.44	0.043	-1.38	0.013	1.19	0.037	-1.05	0.703
Drought	drought/untreated seedlings (IR64)	-1.59	<0.001	-1.06	0.093	-1.12	0.066	-3.26	0.001	1.16	0.04	2.51	<0.001	-2.36	0.002	-1.14	0.126	1.95	<0.001	-4.97	<0.001	1.12	0.185	1.01	0.918	1.16	0.274	-1.11	0.302	6.4	<0.001	2.1	<0.001	-2.28	<0.001	2.41	<0.001	-1.05	0.64	1.14	0.412	-1.27	0.039	-2.54	<0.001	1.67	<0.001	2.3	<0.001
	drought study 2 (Azucena) / untreated Azucena leaf samples	1.3	0.133	-1.58	0.004	-2.19	0.024	-2.24	0.045	3.27	0.006	11.23	<0.001	-2.27	0.002	1.28	0.014	1.68	0.001	-1.36	0.045	1.95	<0.001	1.42	0.017	-1.13	0.143	12.39	<0.001	6.83	<0.001	1.64	0.145	1.35	0.148	1.05	0.66	-1.09	0.244	-4.23	0.01	-2.09	0.002	-2.75	0.002	1.46	<0.001	1.32	0.029
	drought study 2 (Bala) /untreated Bala leaf samples	1.13	0.321	1.5	0.004	1.46	0.127	-1.06	0.835	-1.3	0.303	8.11	<0.001	-1.05	0.647	1.78	0.008	1.31	0.24	-1.25	0.173	3.9	<0.001	1.41	0.089	1.02	0.531	2.17	0.05	11.39	<0.001	-1.4	0.042	2.8	<0.001	1.79	0.045	1.11	0.253	-4.11	<0.001	1.01	0.842	-2.31	0.003	1.14	0.205	2.33	0.01
	drought study 6 (IR64)/ untreated plant samples (IR64)	-1.43	0.003	1.2	0.039	-1.34	0.005	-2.48	<0.001	-2.34	<0.001	2.83	<0.001	1.84	<0.001	-1.2	0.008	2.56	<0.001	-1.71	0.005	1.16	0.1	2.01	0.001	1.3	0.047	-1.18	0.08	2.1	<0.001	-2.14	<0.001	-1.43	<0.001	1.63	<0.001	1.03	0.676	-1.19	0.054	1.14	0.21	-1.18	0.003	-1.09	0.094	1.58	0.001
	drought study 6 (N22) / untreated plant samples (N22)	-2.52	<0.001	-1.13	0.006	1.16	0.034	-1.62	0.002	-5.67	<0.001	1.1	0.041	-2.36	0.002	-1.44	<0.001	-1.15	0.008	-3.22	<0.001	-1.91	0.001	1.43	0.017	-1.07	0.169	-2.84	<0.001	1.49	0.001	-6.32	<0.001	-1.36	0.002	1.28	0.004	1.21	0.224	-1.88	<0.001	-1.28	0.061	-1.51	0.004	-1.04	0.548	-1.61	<0.001
Heat	heat/untreated seedling samples	-1.64	<0.001	-3.05	<0.001	1.04	0.291	-9.6	<0.001	-1.32	0.002	3.85	<0.001	-9.73	<0.001	1.57	<0.001	-1.39	<0.001	-2.91	0.007	-1.04	0.803	-2.13	0.017	1.15	0.3	11.56	<0.001	-1.95	0.002	-1.26	<0.001	1.14	0.254	-1.21	0.048	-1.02	0.911	-1.81	<0.001	-1.77	0.002	-4.71	<0.001	1.14	0.016	2.02	<0.001
Salt	salt (IR29) / untreated growing point samples (IR29)	-1.03	0.972	1.06	0.867	-1.03	0.803	1.02	0.89	1	0.824	-1.11	0.409	1.22	0.811	-1.05	0.697	1.06	0.764	1.06	0.84	-1.09	0.069	-1.28	0.003	1.17	0.135	-1.22	0.409	1.21	0.012	1.15	0.231	-1.02	0.965	1.4	0.113	-1.14	0.163	1.21	0.496	1.09	0.404	1.3	0.126	1.28	0.217	1.03	0.967
	salt study 2/ untreated seedlings (IR64)	-1.16	<0.001	1.22	0.006	-1.27	0.04	-1.54	0.038	1.7	<0.001	1.88	0.036	-1.35	0.082	-1.15	0.025	1.32	<0.001	-1.32	0.023	1.39	0.068	-1.11	0.128	1.17	0.257	1.45	0.01	5.55	0.001	1.97	<0.001	-1.3	0.089	1.82	0.002	-1.05	0.639	2.24	0.009	-1.04	0.705	-1.72	<0.001	1.84	<0.001	3.05	0.004
	salt study 4 (salt sensitive RILs) / untreated seedling samples (salt sensitive RlLs)	1.16	0.017	-1.08	0.496	1.02	0.862	-1.62	0.018	2.2	0.004	1.1	0.713	-2.52	0.065	-1.19	0.102	-1.11	0.297	-1.24	0.316	1.13	0.216	1	0.99	1.03	0.806	1.04	0.399	1.26	0.059	1.03	0.293	-1.26	<0.001	-1.22	0.151	1.04	0.819	-2.36	0.025	1.23	0.154	1.16	0.084	1.18	0.33	-1.36	0.002
Notes: 1.The above data were extracted from Affymetrix 57k GeneChip profiling results stored in Genevestigator (https://www.genevestigator.com/gv/plant.jsp) with values expressed as treatment/mock in a linear scale. Positive values indicate induction and negative repression.2.OsCIPK14/15 and OsCIPK32/33 genes show very high identities and therefore only one gene data is listed.Fold changes that a…
[truncated: 16 more columns]
