# Supplementary material for: Identification and characterization of CBL and CIPK gene families in canola (Brassica napus L.)
Source: BMC Plant Biol. 2014 Jan 7;14:8. doi: 10.1186/1471-2229-14-8 (PMC3890537; doi:10.1186/1471-2229-14-8)
Supplement: Additional file 13 — Primers used in this study. [file 1471-2229-14-8-S13.xls]

## Sheet: Sheet1
Additional file 13: Primers used in this study
gene	forward primer sequence (5'->3')	reverse primer sequence (5'->3')	use
BnaCBL1	GCCATATGGGCTGCTTCCACTCAAAGG	CGGGATCCTCACGTGGCAATCTCATCGACCTC	Y2H
	AGTTCTGAGTTGATCGGTGTAGTCC	ATTGGTGATTTGCGCTCTTTTT	qRT-PCR
	CATGCCATGGGCTGCTTCCACTCAAAG	CATGCCATGGCTCCACCTCCACCTCCCGTGGCAATCTCATCGACCTC	GFP fusion
	CGGGATCCATGGGCTGCTTCCACTCAAAG	CCCTCGAGCGTGGCAATCTCATCGACCTC	BiFC
BnaCBL2	GCCATATGGCGCAGTGCATAGACGGT	CGGGATCCTCAGGTATCTTCAACCTGAGAGTG	Y2H
	TGAAGATACCTGAAGATGAGAAAGAAAAAC	CAAATAACTCGATGAAACAAATGAACAAG	qRT-PCR
	CGGGATCCATGGCGCAGTGCATAGACGGT	CCCTCGAGGGTATCTTCAACCTGAGAGTG	BiFC
BnaCBL3	GCCATATGTCGCAGTGCGTAGACGG	GCGTCGACTCAGGTATCTTCCACCTGCGAATG	Y2H
	TTTATATTTTCTCATGCGCAACTGTAG	AAATCTTATCCCCAAAACCTCACTTCT	qRT-PCR
BnaCBL4	GCCATATGGGCTGCTCTCTGTCGA	CGGAATTCAGAAATATAGGTTTTGCAAC	Y2H
	ATACACGGGACGTTTCCAAG	TTCATCTGCAATCTGCATGG	qRT-PCR
	GGACTAGTATGGGCTGCTCTCTGTCGA	CCCTCGAGGAAATATAGGTTTTGCAAC	BiFC
BnaCBL9	GGAATTCCATATGGGCTGTTTACATTCCACG	CGGGATCCTCACGTCGCAATCTCATTCAC	Y2H
	TTTTGTCTTTAACTCGGAGGTGGATG	CAGAAACGAAAAAGTACAAGAGAATGGT	qRT-PCR
	TTAGGTCATGATCGGCTGTTTACATTCCACG	CGCGTCGACCGTCGCAATCTCATCAAC	GFP fusion
BnaCBL10	GGAATTCCATATGGACTGGACGAAAGTTTCCT	CGGGATCCTCAGTCTTCAACCTCAGTGTTGA	Y2H
	CCGAGGTTGAAGACTGAAGC	GCTAACGGGTAAACCACCAA	qRT-PCR
	CATGCCATGGACTGGACGAAAGTTTCCT	CGCGTCGACGTCTTCAACCTCAGTGTTGA	GFP fusion
	CGGGATCCATGGACTGGACGAAAGTTTCC	CCCTCGAGGTCTTCAACCTCAGTGTTGA	BiFC
BnaCIPK1	GGAATTCCATATGGTGAGAAAGCATGAAGAGGAG	CGGGATCCCTATGTTACTAGCTCTTGTTCCGGC	Y2H
	AAAATCTTATGGCGATTCATCTTTG	TTTAGCCGAAAGCACCAACA	qRT-PCR
BnaCIPK3	CGGGATCCATGAATCGGAGGCAGCAAG	CCCTCGAGTCACTTTCCAGCTTTCTTCACTTC	Y2H
	TTAGGTCATGAATCGGAGGCAGCAAG	TTAGGTCATGACAGCTCCACCTCCACCTCCCTTTCCAGCTTTCTTCACTTC	GFP fusion
BnaCIPK3-D2	CGGGATCCATATGAATCGGAGGCAGCAAG	CCCTCGAGTCACTCCTCAAACACTGGGGG	Y2H deletion assay
BnaCIPK3-D3	CGGGATCCATATGAATCGGAGGCAGCAAG	CCCTCGAGTCAATCAAACAGGTTTTCCAAGT	Y2H deletion assay
BnaCIPK3-D4	CGGGATCCATGAGCAGCCAGCTGCAATC	CCCTCGAGTCACTTTCCAGCTTTCTTCACTTC	Y2H deletion assay
BnaCIPK3-D5-1	CGGGATCCATATGAATCGGAGGCAGCAAG	CGGGATCCTTCCTTTTTTTCGGTAACATG	Y2H deletion assay
BnaCIPK3-D5-2	CGGGATCCATGATCCAGAACAGGAATTCAAGA	CCCTCGAGTCACTTTCCAGCTTTCTTCACTTC	Y2H deletion assay
BnaCIPK3-D6	CGGGATCCATGAGCAGCCAGCTGCAATC	CCCTCGAGTCAATCAAACAGGTTTTCCAAGT	Y2H deletion assay
BnaCIPK5	GGAATTCCATATGGAGGAAGAACGGCGAG	CGGGATCCTTAAACCGTGCCATGACCATC	Y2H
	CATGCCATGGAGGAAGAACGGCGAG	CGGGGCCCAACCGTGCCATGACCATC	GFP fusion
BnaCIPK6	GCCATATGGTCGGAGCAAAACCTATAG	CGGAATTCAAGCAGGTGTAGAAGTCCAG	Y2H
	AAGTTGGCGGTGGAGGCAGAG	AGCAGGTGTAGAAGTCCAGAAAATGTCC	qRT-PCR
BnaCIPK7	GGAATTCCATATGGACTCTCTTCCTCAGCCG	CGGGATCCTTACATGACGTCATTGTGCCATG	Y2H
	ACAGTGGTCCGATTTGATAACAGAG	TAAACGAAGAAGCCCACAATACAAT	qRT-PCR
	CGGGATCCATGGACTCTCTTCCTCAGCC	GGGGTACCTTACATGACGTCATTGTGCCA	BiFC
BnaCIPK8	GGAATTCCATATGGTGGTAAGAAAAGTAGGAAAGTATG	CGGAATTCAACGTCTCTTACTCTTGGTCTT	Y2H
BnaCIPK9	GCCATATGATCGGGAGTAGAAAGAGGACG	CGGGATCCTTATTAAACTTTATGATCTTGAGCTGCG	Y2H
	GAAGAAACCGCAAAGCCATTAGG	TGCGCCATCAGTATTCCAGAC	qRT-PCR
BnaCIPK10	CGGAATTCATGGAAAACAAGCCGAGTGTC	CGGGATCCTCAAAACTACAATGGTTCTTCTTCTTCC	Y2H
	CATGCCATGGAAAACAAGCCGAGTGTC	CGCGTCGACCAATGGTTCTTCTTCTTCC	GFP fusion
	TGCGTTTGATATAATTGCCTCGTC	TGCGCCACCTCCTCCAGTTTA	qRT-PCR
	CGGGATCCATGGAAAACAAGCCGAGTGTC	GGGGTACCCTACAATGGTTCTTCTTCTTC	BiFC
BnaCIPK11	CATATGCCGGAGATCGAGATTGTC	CGGAATTCTTAAATACTTGCGTTTGGCGT	Y2H
	GATCAAACGCCAAACGCAAGTAT	AACGCAAATCAATCCAGCCAATC	qRT-PCR
BnaCIPK12	CATATGGCGGAGCTAACGAAAGAAAC	GGATCCTACTCAGTGTCAGAAGGCAAG	Y2H
	AATTCTCCGCCGGTTTGTTTC	ACCCTAAGCAGTTTCATCAGTTCG	qRT-PCR
	CATGCCATGGCGGAGCTAACGAAAGAA	CGCGTCGACCTCAGTGTCAGAAGGCAAG	GFP fusion
	CGGGATCCATGGCGGAGCTAACGAAAGAA	GGGGTACCCTACTCAGTGTCAGAAGGCAA	BiFC
BnaCIPK14	CGCCATGGAGGAGAAGCAGAGAGG	CGCGTCGACCTAAGTCGTCGTATTCACGTCACG	Y2H
	TCCCCGCCAACGAGATGC	CTGCCGCCCAACCCGACAC	qRT-PCR
BnaCIPK15	GCCATATGGAGAAGAAAAGGACTGTGCTG	CGGAATTCAGTGCCAAGCCAATACAATGTC	Y2H
	ATTGTATTGGCTTGGCACTGAAACTG	TTACACCCCCAAAACAAGAAACACA	qRT-PCR
BnaCIPK17	CATATGGTGACGAAGGGAATGCG	GGATCCTACCTTTTAAAGCTTTTGAACATGAGATG	Y2H
	TATCAAACGAATTAAGCACATCATCTCAT	ATAGTTTCACATTTGTTTCCTGCTCCTG	qRT-PCR
BnaCIPK23	GCCATATGGCTTCTCGAACAACACC	CGGGATCCTCAAGAAGCAGCCACAGTACC	Y2H
	TGGAAAACAATCGACGAAGAGAAAGA	CCGGTATCAAGAAGCAGCCACAG	qRT-PCR
BnaCIPK24	CATGCCATGGATCAGAAGAAAAGAATTACGACAAAG	CGCGTCGACTCAAAACGTGATTGTTCTGAATAGCTC	Y2H
	GAAGGAATGCCAAAGCCAGAGC	GACATTTATTCATACCCGACTACATTTT	qRT-PCR
	CGCCATGGATCAGAAGAAAAGAATTACGACAAAG	TCGGGGTCACCTCAAAACGTGATTGTTCTGAA	complementation
BnaCIPK25	CGCCATGGAGGAAGAACGGCGCG	CGGGATCCTTATATTCTCTCACAGTCACTACCAGAG	Y2H
	AGGCCGGCGTTGAAGGACAT	AAGCCGGCGATTAAACAAACAAAA	qRT-PCR
BnaCIPK26	CCCCCGGGTATGAATCGGCCCAAGGTACAG	CCCTCGAGTTATTTGTTGTTTAGACCAGAGCTCTC	Y2H
	CCGGAAAACTAAAGGGGATACAT	AAAAACAGGAAAGAAAAGAAGATAATACAG	qRT-PCR
AtCIPK24	ATGGAGGGCAACAGAAGGAATAC	AATGGCCAAAGCAAACTACAAGAC	qRT-PCR
BnaUP1	AGCCTGAGGAGATATTAGCAGGAA	ATCTCACTGCAGCTCCACCAT	qRT-PCR
BnaUBC9	GCATCTGCCTCGACATCTTGA	GACAGCAGCACCTTGGAAATG	qRT-PCR
AtCBL1n	TTAGGTCATGATGGGCTGCTTCCACTCAAAGGCAGCAAAAGAATTTGTGAGCAAGGGCGAGGAG	CGGGATCCCCTTGTACAGCTCGTCCATGC	mCherry fusion
AtTPC1	GCTCTAGAGAAGACCCGTTGATTGGTAGAGAT	CGCGTCGACTGTGTCAGAAGTGGAACACTCTG	mCherry fusion
Notes: At, Arabidopsis thaliana; Bna, Brassica napus; CBL, calcineurin B-like protein; CIPK, CBL-interacting protein kinase; D2 through D6 of BnaCIPK3 represent different deletion constucts for yeast two-hybrid assay; Y2H, yeast two-hybrid; qRT-PCR, quantitative reverse transcription-polymerase chain reaction; GFP, green fluorescence protein; BiFC, bimolecular fluorescence complementation. UP1, u…
